# Supplementary material for: 7-(1,3-Dioxolan-2-ylmethyl)-1,3-di­methyl-2,6-dioxo-2,3,6,7-tetra­hydro-1H-purin-9-ium tetra­chloridoferrate(III)
Source: Acta Crystallogr Sect E Struct Rep Online. 2010 Sep 11;66(Pt 10):m1247. doi: 10.1107/S1600536810034720 (PMC2983145; doi:10.1107/S1600536810034720)
Supplement: Supplementary file 1 [file e-66-m1247-sup1.cif]

##############################################################################
###                                                                        ###
###        Electronic paper (Acta Crystallographica Section E)             ###
###                                                                        ###
##############################################################################
#                                                                            #
# This CIF contains the data in a paper accepted for publication in Acta     #
# Crystallographica Section E. It conforms to the requirements of Notes      #
# for Authors for Section E, and has been peer reviewed under the auspices   #
# of the IUCr Commission on Journals.                                        #
#                                                                            #
# Full details of the Crystallographic Information File format               #
# are given in the paper "The Crystallographic Information File (CIF):       #
# a New Standard Archive File for Crystallography" by S. R. Hall, F. H.      #
# Allen and I. D. Brown [Acta Cryst. (1991), A47, 655-685].                  #
#                                                                            #
# The current version of the core CIF dictionary is obtainable from          #
# ftp://ftp.iucr.org/pub/cif_core.dic. The current version number is 2.4.    #
#                                                                            #
# Software is freely available for graphical display of the structure(s) in  #
# this CIF.  For information consult the CIF home page http://www.iucr.org/  #
# cif/home.html                                                              #
#                                                                            #
# This file may be used for bona fide research purposes within the           #
# scientific community so long as proper attribution is given to the journal # 
# article from which it was obtained.                                        #
#                                                                            #
##############################################################################
                                             
data_global
_audit_creation_method     'manual editing of form.cif'
_journal_data_validation_number     ?
_journal_date_recd_electronic     2010-07-20
_journal_date_accepted     2010-08-28
_journal_name_full     'Acta Crystallographica, Section E'
_journal_year     2010
_journal_volume     66
_journal_issue     10
_journal_page_first     m1247
_journal_page_last     m1247
_journal_paper_category     QM
_journal_coeditor_code     JH2188
_publ_contact_author_name     'Shi-Feng Ni'
_publ_contact_author_address
;
Key Laboratory of Resource Biology and Biotechnology in Western China,
Ministry of Education, College of Life Science, Northwest University,
Xi'an 710069, People's Republic of China
;
_publ_contact_author_email     nshyfe@sina.cn
_publ_contact_author_fax     '++86-29-88302752'
_publ_contact_author_phone     '++86-29-88302752'
_publ_section_title
;\
7-(1,3-Dioxolan-2-ylmethyl)-1,3-dimethyl-2,6-dioxo-2,3,6,7-tetrahydro-\
1<i>H</i>-purin-9-ium tetrachloridoferrate(III)
;
loop_
    _publ_author_name
    _publ_author_address
    'Ping Ping Wang'
;
    College of Pharmaceutical Sciences
    Zhejiang University of Technology
    Hangzhou 310014
    People's Republic of China
;
    'Jiang Gong'
;
   Department of Medicine
   Tibet Nationalities Institute
   Xianyang, Shaanxi 712082
   People's Republic of China
   and
   Key Laboratory of Resource Biology and Biotechnology in Western China,
   Ministry of Education, College of Life Science, Northwest University,
   Xi'an 710069, People's Republic of China
;
    'Shi-Feng Ni'
;
   Key Laboratory of Resource Biology and Biotechnology in Western China,
   Ministry of Education, College of Life Science, Northwest University,
   Xi'an 710069, People's Republic of China
;
data_I
_audit_creation_method     SHELXL-97
_chemical_name_systematic
;
7-(1,3-Dioxolan-2-ylmethyl)-1,3-dimethyl-2,6-dioxo-2,3,6,7-tetrahydro-
1<i>H</i>-purin-9-ium tetrachloridoferrate(III)
;
_chemical_name_common     ?
_chemical_formula_moiety     'C11 H15 N4 O4 +, Cl4 Fe -'
_chemical_formula_sum     'C11 H15 Cl4 Fe N4 O4'
_chemical_formula_iupac     '(C11 H15 N4 O4) [Fe Cl4]'
_chemical_formula_weight     464.92
_chemical_melting_point     ?
_symmetry_cell_setting     tetragonal
_symmetry_space_group_name_H-M     'P 42'
_symmetry_space_group_name_Hall     'P 4c'
loop_
    _symmetry_equiv_pos_as_xyz
    'x, y, z'
    '-x, -y, z'
    '-y, x, z+1/2'
    'y, -x, z+1/2'
_cell_length_a     20.2947(4)
_cell_length_b     20.2947(4)
_cell_length_c     9.0692(4)
_cell_angle_alpha     90.00
_cell_angle_beta     90.00
_cell_angle_gamma     90.00
_cell_volume     3735.38(19)
_cell_formula_units_Z     8
_cell_measurement_reflns_used     8917
_cell_measurement_theta_min     2.2
_cell_measurement_theta_max     26.5
_cell_measurement_temperature     293(2)
_exptl_crystal_description     block
_exptl_crystal_colour     colourless
_exptl_crystal_size_max     0.27
_exptl_crystal_size_mid     0.16
_exptl_crystal_size_min     0.13
_exptl_crystal_density_diffrn     1.653
_exptl_crystal_density_meas     ?
_exptl_crystal_density_method     'not measured'
_exptl_crystal_F_000     1880.0
_exptl_absorpt_coefficient_mu     1.402
_exptl_absorpt_correction_type     multi-scan
_exptl_absorpt_process_details     '(SADABS; Bruker, 2000)'
_exptl_absorpt_correction_T_min     0.775
_exptl_absorpt_correction_T_max     0.852
_exptl_special_details
;
;
_diffrn_ambient_temperature     293(2)
_diffrn_radiation_type     MoK\a
_diffrn_radiation_wavelength     0.71073
_diffrn_radiation_source     'fine-focus sealed tube'
_diffrn_radiation_monochromator     graphite
_diffrn_measurement_device_type     'Bruker SMART APEX area-detector'
_diffrn_measurement_method     '\f and \w scan'
_diffrn_detector_area_resol_mean     ?
_diffrn_reflns_number     19874
_diffrn_reflns_av_R_equivalents     0.0457
_diffrn_reflns_av_sigmaI/netI     0.0562
_diffrn_reflns_theta_min     1.00
_diffrn_reflns_theta_max     25.02
_diffrn_reflns_theta_full     25.02
_diffrn_measured_fraction_theta_max     1.000
_diffrn_measured_fraction_theta_full     1.000
_diffrn_reflns_limit_h_min     -24
_diffrn_reflns_limit_h_max     23
_diffrn_reflns_limit_k_min     -24
_diffrn_reflns_limit_k_max     23
_diffrn_reflns_limit_l_min     -9
_diffrn_reflns_limit_l_max     10
_diffrn_standards_number     ?
_diffrn_standards_interval_count     ?
_diffrn_standards_interval_time     ?
_diffrn_standards_decay_%     ?
_refine_special_details
;
Refinement of <i>F</i>^2^ against ALL reflections. The weighted <i>R</i>-factor
<i>wR</i> and goodness of fit <i>S</i> are based on <i>F</i>^2^, conventional
<i>R</i>-factors <i>R</i> are based on <i>F</i>, with <i>F</i> set to zero for
negative <i>F</i>^2^. The threshold expression of <i>F</i>^2^ >
\s(<i>F</i>^2^) is used only for calculating <i>R</i>-factors(gt) <i>etc</i>.
and is not relevant to the choice of reflections for refinement.
<i>R</i>-factors based on <i>F</i>^2^ are statistically about twice as large
as those based on <i>F</i>, and <i>R</i>- factors based on ALL data will be
even larger.
;
_reflns_number_total     6253
_reflns_number_gt     5589
_reflns_threshold_expression     I>2sigma(I)
_refine_ls_structure_factor_coef     Fsqd
_refine_ls_matrix_type     full
_refine_ls_R_factor_all     0.1090
_refine_ls_R_factor_gt     0.0992
_refine_ls_wR_factor_gt     0.1987
_refine_ls_wR_factor_ref     0.2065
_refine_ls_goodness_of_fit_ref     1.302
_refine_ls_restrained_S_all     1.301
_refine_ls_number_reflns     6253
_refine_ls_number_parameters     447
_refine_ls_number_restraints     13
_refine_ls_hydrogen_treatment     constr
_refine_ls_weighting_scheme     calc
_refine_ls_weighting_details
         'calc w=1/[\s^2^(Fo^2^)+(0.0665P)^2^+7.3566P] where P=(Fo^2^+2Fc^2^)/3'
_atom_sites_solution_hydrogens     geom
_atom_sites_solution_primary     direct
_atom_sites_solution_secondary     difmap
_refine_ls_shift/su_max     0.000
_refine_ls_shift/su_mean     0.000
_refine_diff_density_max     0.494
_refine_diff_density_min     -0.313
_refine_ls_extinction_method     none
_refine_ls_extinction_coef     ?
_refine_ls_abs_structure_details     'Flack (1983), 2724 Friedel pairs'
_refine_ls_abs_structure_Flack     0.10(4)
loop_
    _atom_type_symbol
    _atom_type_description
    _atom_type_scat_dispersion_real
    _atom_type_scat_dispersion_imag
    _atom_type_scat_source
    'C' 'C' 0.0033 0.0016
                         'International Tables Vol C Tables 4.2.6.8 and 6.1.1.4'
    'H' 'H' 0.0000 0.0000
                         'International Tables Vol C Tables 4.2.6.8 and 6.1.1.4'
    'N' 'N' 0.0061 0.0033
                         'International Tables Vol C Tables 4.2.6.8 and 6.1.1.4'
    'O' 'O' 0.0106 0.0060
                         'International Tables Vol C Tables 4.2.6.8 and 6.1.1.4'
    'Cl' 'Cl' 0.1484 0.1585
                         'International Tables Vol C Tables 4.2.6.8 and 6.1.1.4'
    'Fe' 'Fe' 0.3463 0.8444
                         'International Tables Vol C Tables 4.2.6.8 and 6.1.1.4'
_computing_data_collection     'SMART (Bruker, 2000)'
_computing_cell_refinement     'SAINT (Bruker, 2000)'
_computing_data_reduction     'SAINT (Bruker, 2000)'
_computing_structure_solution     'SHELXS97 (Sheldrick, 2008)'
_computing_structure_refinement     'SHELXL97 (Sheldrick, 2008)'
_computing_molecular_graphics     'SHELXTL (Sheldrick, 2008)'
_computing_publication_material     'SHELXL97 (Sheldrick, 2008)'
loop_
    _atom_site_type_symbol
    _atom_site_label
    _atom_site_fract_x
    _atom_site_fract_y
    _atom_site_fract_z
    _atom_site_U_iso_or_equiv
    _atom_site_adp_type
    _atom_site_calc_flag
    _atom_site_refinement_flags
    _atom_site_occupancy
    _atom_site_disorder_assembly
    _atom_site_disorder_group
    Fe Fe1 0.68089(8) 0.33071(7) 0.16159(18) 0.0569(4) Uani d . 1 . .
    Fe Fe2 0.16760(8) 0.17898(7) 0.22058(17) 0.0586(4) Uani d . 1 . .
    Cl Cl1 0.69861(18) 0.24505(16) 0.2998(4) 0.0869(10) Uani d . 1 . .
    Cl Cl2 0.59364(17) 0.3131(2) 0.0264(4) 0.0898(11) Uani d . 1 . .
    Cl Cl3 0.76550(17) 0.35346(18) 0.0238(4) 0.0913(11) Uani d . 1 . .
    Cl Cl4 0.6604(2) 0.41656(17) 0.3005(4) 0.0913(11) Uani d . 1 . .
    Cl Cl5 0.17996(16) 0.25893(15) 0.3795(4) 0.0735(9) Uani d . 1 . .
    Cl Cl6 0.1499(2) 0.08671(15) 0.3379(4) 0.0886(10) Uani d . 1 . .
    Cl Cl7 0.08268(18) 0.20197(19) 0.0809(5) 0.0966(11) Uani d . 1 . .
    Cl Cl8 0.25566(19) 0.1697(2) 0.0873(5) 0.1016(12) Uani d . 1 . .
    O O1 0.5196(4) 0.1673(3) 0.2934(8) 0.0592(19) Uani d . 1 . .
    O O2 0.4364(3) 0.3755(3) 0.2618(9) 0.063(2) Uani d . 1 . .
    O O3 0.4982(4) 0.1135(4) 0.6244(10) 0.086(3) Uani d D 1 . .
    O O4 0.5648(4) 0.1321(4) 0.8177(8) 0.072(2) Uani d D 1 . .
    O O5 0.3355(3) 0.0243(4) -0.1686(8) 0.0587(19) Uani d . 1 . .
    O O6 0.1189(4) 0.0815(4) -0.2061(9) 0.068(2) Uani d . 1 . .
    O O7 0.3705(4) -0.0319(3) 0.3520(8) 0.063(2) Uani d D 1 . .
    O O8 0.3889(4) 0.0414(4) 0.1734(9) 0.073(2) Uani d D 1 . .
    N N1 0.4750(4) 0.2704(4) 0.2853(9) 0.0448(19) Uani d . 1 . .
    N N2 0.5058(4) 0.3546(3) 0.4494(9) 0.044(2) Uani d . 1 . .
    N N3 0.5913(3) 0.2156(3) 0.5737(8) 0.0370(16) Uani d . 1 A .
    N N4 0.5845(4) 0.3180(4) 0.6382(9) 0.0450(19) Uani d . 1 . .
    H H4 0.5907 0.3539 0.6865 0.054 Uiso calc R 1 . .
    N N5 0.2260(4) 0.0565(4) -0.1796(9) 0.0464(19) Uani d . 1 . .
    N N6 0.1468(4) 0.0128(4) -0.0221(10) 0.047(2) Uani d . 1 . .
    N N7 0.2938(3) -0.0580(3) 0.1018(8) 0.0343(16) Uani d . 1 B .
    N N8 0.1903(4) -0.0635(3) 0.1613(9) 0.0452(19) Uani d . 1 . .
    H H8 0.1551 -0.0744 0.2081 0.054 Uiso calc R 1 . .
    C C1 0.5154(4) 0.2206(4) 0.3469(11) 0.040(2) Uani d . 1 . .
    C C2 0.4696(4) 0.3359(5) 0.3274(12) 0.046(2) Uani d . 1 . .
    C C3 0.5443(4) 0.3099(3) 0.5178(10) 0.0317(19) Uani d . 1 . .
    C C4 0.5473(4) 0.2455(4) 0.4781(10) 0.039(2) Uani d . 1 . .
    C C5 0.6115(4) 0.2604(4) 0.6661(11) 0.040(2) Uani d . 1 . .
    H H5 0.6413 0.2526 0.7420 0.048 Uiso calc R 1 . .
    C C6 0.4343(6) 0.2508(6) 0.1589(13) 0.068(3) Uani d . 1 . .
    H H6A 0.4414 0.2050 0.1380 0.103 Uiso calc R 1 . .
    H H6B 0.4463 0.2766 0.0744 0.103 Uiso calc R 1 . .
    H H6C 0.3887 0.2581 0.1817 0.103 Uiso calc R 1 . .
    C C7 0.5043(5) 0.4240(5) 0.4975(16) 0.068(3) Uani d . 1 . .
    H H7A 0.4743 0.4483 0.4364 0.102 Uiso calc R 1 . .
    H H7B 0.5476 0.4426 0.4894 0.102 Uiso calc R 1 . .
    H H7C 0.4899 0.4262 0.5983 0.102 Uiso calc R 1 . .
    C C8 0.6086(5) 0.1450(4) 0.5793(11) 0.049(2) Uani d . 1 . .
    H H8A 0.6530 0.1401 0.6176 0.059 Uiso calc R 1 A .
    H H8B 0.6077 0.1268 0.4805 0.059 Uiso calc R 1 . .
    C C9 0.5614(6) 0.1078(5) 0.6754(12) 0.060(3) Uani d . 1 A .
    H H9 0.5739 0.0611 0.6762 0.072 Uiso calc R 1 . .
    C C10 0.4622(13) 0.1031(15) 0.7592(18) 0.068(8) Uani d PD 0.46(4) A 1
    H H10A 0.4659 0.0580 0.7939 0.081 Uiso calc PR 0.46(4) A 1
    H H10B 0.4160 0.1147 0.7488 0.081 Uiso calc PR 0.46(4) A 1
    C C11 0.4989(6) 0.1514(14) 0.859(3) 0.068(8) Uani d PD 0.46(4) A 1
    H H11A 0.4895 0.1969 0.8345 0.081 Uiso calc PR 0.46(4) A 1
    H H11B 0.4901 0.1436 0.9627 0.081 Uiso calc PR 0.46(4) A 1
    C C10' 0.4559(11) 0.1331(16) 0.7455(19) 0.094(10) Uani d PD 0.54(4) A 2
    H H10C 0.4157 0.1072 0.7479 0.113 Uiso calc PR 0.54(4) A 2
    H H10D 0.4448 0.1795 0.7401 0.113 Uiso calc PR 0.54(4) A 2
    C C11' 0.4999(7) 0.1183(18) 0.878(3) 0.094(10) Uani d PD 0.54(4) A 2
    H H11C 0.4898 0.1469 0.9609 0.113 Uiso calc PR 0.54(4) A 2
    H H11D 0.4960 0.0727 0.9091 0.113 Uiso calc PR 0.54(4) A 2
    C C12 0.2815(5) 0.0217(4) -0.1225(11) 0.043(2) Uani d . 1 . .
    C C13 0.1621(4) 0.0531(4) -0.1418(12) 0.044(2) Uani d . 1 . .
    C C14 0.1953(4) -0.0211(3) 0.0451(10) 0.0309(19) Uani d . 1 . .
    C C15 0.2591(4) -0.0156(4) 0.0084(10) 0.035(2) Uani d . 1 . .
    C C16 0.2515(5) -0.0846(4) 0.1871(11) 0.042(2) Uani d . 1 . .
    H H16 0.2622 -0.1153 0.2593 0.050 Uiso calc R 1 . .
    C C17 0.2421(6) 0.1030(6) -0.3009(13) 0.080(4) Uani d . 1 . .
    H H17A 0.2887 0.1019 -0.3196 0.119 Uiso calc R 1 . .
    H H17B 0.2294 0.1468 -0.2731 0.119 Uiso calc R 1 . .
    H H17C 0.2188 0.0902 -0.3885 0.119 Uiso calc R 1 . .
    C C18 0.0772(5) 0.0074(6) 0.0225(16) 0.071(4) Uani d . 1 . .
    H H18A 0.0507 0.0353 -0.0389 0.107 Uiso calc R 1 . .
    H H18B 0.0726 0.0207 0.1235 0.107 Uiso calc R 1 . .
    H H18C 0.0629 -0.0375 0.0119 0.107 Uiso calc R 1 . .
    C C19 0.3647(4) -0.0690(5) 0.1035(11) 0.045(2) Uani d . 1 . .
    H H19A 0.3825 -0.0610 0.0058 0.054 Uiso calc R 1 B .
    H H19B 0.3736 -0.1145 0.1292 0.054 Uiso calc R 1 . .
    C C20 0.3981(4) -0.0246(5) 0.2117(13) 0.054(3) Uani d . 1 B .
    H H20 0.4453 -0.0347 0.2153 0.065 Uiso calc R 1 . .
    C C22 0.367(2) 0.0769(14) 0.303(2) 0.065(11) Uani d PD 0.36(4) B 3
    H H22A 0.3207 0.0863 0.2988 0.078 Uiso calc PR 0.36(4) B 3
    H H22B 0.3915 0.1179 0.3141 0.078 Uiso calc PR 0.36(4) B 3
    C C21 0.383(3) 0.0292(8) 0.429(3) 0.065(11) Uani d PD 0.36(4) B 3
    H H21A 0.4289 0.0327 0.4606 0.078 Uiso calc PR 0.36(4) B 3
    H H21B 0.3543 0.0353 0.5127 0.078 Uiso calc PR 0.36(4) B 3
    C C22' 0.3901(12) 0.0742(11) 0.3145(17) 0.078(7) Uani d PD 0.64(4) B 4
    H H22C 0.3718 0.1183 0.3076 0.094 Uiso calc PR 0.64(4) B 4
    H H22D 0.4346 0.0769 0.3530 0.094 Uiso calc PR 0.64(4) B 4
    C C21' 0.3470(14) 0.0299(6) 0.411(3) 0.078(7) Uani d PD 0.64(4) B 4
    H H21C 0.3566 0.0348 0.5150 0.094 Uiso calc PR 0.64(4) B 4
    H H21D 0.3004 0.0365 0.3931 0.094 Uiso calc PR 0.64(4) B 4
loop_
    _atom_site_aniso_label
    _atom_site_aniso_U_11
    _atom_site_aniso_U_22
    _atom_site_aniso_U_33
    _atom_site_aniso_U_12
    _atom_site_aniso_U_13
    _atom_site_aniso_U_23
    Fe1 0.0695(10) 0.0601(10) 0.0411(9) -0.0070(8) 0.0035(8) 0.0009(8)
    Fe2 0.0745(11) 0.0581(10) 0.0432(9) 0.0120(8) 0.0031(8) 0.0023(8)
    Cl1 0.105(2) 0.078(2) 0.078(2) 0.0085(18) 0.021(2) 0.0265(19)
    Cl2 0.089(2) 0.126(3) 0.055(2) -0.026(2) -0.0054(17) -0.0144(19)
    Cl3 0.083(2) 0.096(2) 0.095(3) -0.0082(18) 0.027(2) 0.032(2)
    Cl4 0.128(3) 0.082(2) 0.064(2) 0.003(2) -0.008(2) -0.0211(18)
    Cl5 0.087(2) 0.0716(18) 0.0619(19) -0.0058(16) 0.0210(17) -0.0146(15)
    Cl6 0.136(3) 0.0681(19) 0.061(2) 0.0021(19) -0.004(2) 0.0153(16)
    Cl7 0.101(3) 0.108(3) 0.081(2) 0.023(2) -0.027(2) 0.010(2)
    Cl8 0.102(3) 0.129(3) 0.073(2) 0.011(2) 0.027(2) -0.018(2)
    O1 0.090(5) 0.040(4) 0.047(4) -0.004(3) -0.018(4) -0.019(3)
    O2 0.045(4) 0.064(4) 0.079(6) 0.019(3) -0.012(4) 0.022(4)
    O3 0.093(6) 0.087(6) 0.078(7) -0.033(5) -0.019(5) 0.002(5)
    O4 0.086(5) 0.093(6) 0.036(4) 0.012(4) -0.006(4) 0.013(4)
    O5 0.035(4) 0.097(5) 0.044(4) -0.002(3) 0.015(3) 0.027(4)
    O6 0.065(5) 0.068(5) 0.071(6) 0.020(4) -0.016(4) 0.017(4)
    O7 0.098(6) 0.055(4) 0.034(4) -0.003(4) -0.015(4) 0.011(3)
    O8 0.081(5) 0.066(5) 0.073(6) -0.024(4) 0.002(5) 0.009(4)
    N1 0.049(4) 0.055(5) 0.031(4) -0.003(4) -0.008(4) 0.005(4)
    N2 0.050(5) 0.024(4) 0.056(6) 0.008(3) -0.005(4) 0.010(3)
    N3 0.048(4) 0.041(4) 0.022(4) 0.009(3) -0.005(3) 0.004(3)
    N4 0.061(5) 0.036(4) 0.038(5) 0.003(3) -0.021(4) -0.014(3)
    N5 0.061(5) 0.047(4) 0.032(4) 0.010(4) -0.010(4) 0.009(4)
    N6 0.035(4) 0.050(5) 0.056(5) 0.005(3) 0.005(4) 0.015(4)
    N7 0.037(4) 0.039(4) 0.027(4) 0.003(3) 0.002(3) 0.012(3)
    N8 0.040(4) 0.046(4) 0.049(5) -0.010(3) 0.013(4) 0.000(4)
    C1 0.033(5) 0.047(5) 0.040(6) -0.003(4) 0.004(4) 0.010(5)
    C2 0.033(5) 0.060(6) 0.044(6) 0.005(4) -0.009(4) 0.014(5)
    C3 0.047(5) 0.015(4) 0.033(5) -0.012(3) 0.009(4) -0.004(3)
    C4 0.038(5) 0.052(6) 0.026(5) -0.007(4) 0.002(4) 0.007(4)
    C5 0.052(5) 0.035(5) 0.033(5) 0.004(4) -0.022(4) 0.004(4)
    C6 0.088(8) 0.071(7) 0.046(7) 0.008(6) -0.020(6) -0.001(6)
    C7 0.060(7) 0.044(6) 0.101(10) 0.008(5) -0.027(7) 0.001(6)
    C8 0.065(6) 0.052(6) 0.030(5) 0.018(5) -0.010(5) 0.003(4)
    C9 0.096(9) 0.045(6) 0.039(6) 0.006(5) -0.021(6) 0.010(5)
    C10 0.057(13) 0.060(14) 0.085(17) 0.011(9) -0.009(10) 0.043(12)
    C11 0.057(13) 0.060(14) 0.085(17) 0.011(9) -0.009(10) 0.043(12)
    C10' 0.083(15) 0.061(16) 0.14(2) 0.025(11) 0.014(14) 0.054(14)
    C11' 0.083(15) 0.061(16) 0.14(2) 0.025(11) 0.014(14) 0.054(14)
    C12 0.053(6) 0.035(5) 0.041(6) -0.004(4) -0.007(5) 0.005(4)
    C13 0.026(4) 0.046(5) 0.060(7) 0.017(4) -0.014(5) -0.009(5)
    C14 0.037(5) 0.019(4) 0.037(5) -0.008(3) 0.006(4) 0.007(3)
    C15 0.048(5) 0.025(4) 0.032(5) 0.003(4) 0.002(4) 0.002(4)
    C16 0.061(6) 0.021(4) 0.043(6) 0.007(4) -0.008(5) 0.018(4)
    C17 0.096(9) 0.094(9) 0.049(8) 0.012(7) 0.012(7) 0.020(7)
    C18 0.038(6) 0.072(7) 0.103(10) 0.003(5) 0.003(6) 0.015(7)
    C19 0.035(5) 0.057(6) 0.042(6) 0.019(4) -0.008(4) 0.007(5)
    C20 0.034(5) 0.059(6) 0.069(8) 0.011(4) 0.003(5) 0.015(6)
    C22 0.06(2) 0.051(16) 0.08(2) -0.008(12) 0.016(14) 0.002(14)
    C21 0.06(2) 0.051(16) 0.08(2) -0.008(12) 0.016(14) 0.002(14)
    C22' 0.063(12) 0.064(11) 0.108(15) -0.001(7) -0.001(9) -0.009(10)
    C21' 0.063(12) 0.064(11) 0.108(15) -0.001(7) -0.001(9) -0.009(10)
_geom_special_details
;
All e.s.d.'s (except the e.s.d. in the dihedral angle between two l.s. planes)
are estimated using the full covariance matrix. The cell e.s.d.'s are taken
into account individually in the estimation of e.s.d.'s in distances, angles
and torsion angles; correlations between e.s.d.'s in cell parameters are only
used when they are defined by crystal symmetry. An approximate (isotropic)
treatment of cell e.s.d.'s is used for estimating e.s.d.'s involving l.s.
planes.
;
loop_
    _geom_bond_atom_site_label_1
    _geom_bond_atom_site_label_2
    _geom_bond_site_symmetry_2
    _geom_bond_distance
    _geom_bond_publ_flag
    Fe1 Cl1 . 2.173(3) ?
    Fe1 Cl3 . 2.173(3) ?
    Fe1 Cl2 . 2.183(4) ?
    Fe1 Cl4 . 2.190(4) ?
    Fe2 Cl8 . 2.165(4) ?
    Fe2 Cl6 . 2.183(3) ?
    Fe2 Cl5 . 2.185(3) ?
    Fe2 Cl7 . 2.189(4) ?
    O1 C1 . 1.189(10) ?
    O2 C2 . 1.206(11) ?
    O3 C9 . 1.368(13) ?
    O3 C10 . 1.441(10) ?
    O3 C10' . 1.450(10) ?
    O4 C9 . 1.383(13) ?
    O4 C11 . 1.442(10) ?
    O4 C11' . 1.454(10) ?
    O5 C12 . 1.173(10) ?
    O6 C13 . 1.201(10) ?
    O7 C20 . 1.398(13) ?
    O7 C21' . 1.444(9) ?
    O7 C21 . 1.447(10) ?
    O8 C20 . 1.396(12) ?
    O8 C22' . 1.443(10) ?
    O8 C22 . 1.446(10) ?
    N1 C2 . 1.386(12) ?
    N1 C1 . 1.417(11) ?
    N1 C6 . 1.467(13) ?
    N2 C3 . 1.349(11) ?
    N2 C2 . 1.382(12) ?
    N2 C7 . 1.473(12) ?
    N3 C5 . 1.302(11) ?
    N3 C4 . 1.384(11) ?
    N3 C8 . 1.477(11) ?
    N4 C5 . 1.316(10) ?
    N4 C3 . 1.372(11) ?
    N4 H4 . 0.8600 ?
    N5 C13 . 1.344(11) ?
    N5 C12 . 1.427(11) ?
    N5 C17 . 1.486(13) ?
    N6 C14 . 1.346(11) ?
    N6 C13 . 1.394(13) ?
    N6 C18 . 1.473(12) ?
    N7 C16 . 1.274(11) ?
    N7 C15 . 1.399(10) ?
    N7 C19 . 1.456(10) ?
    N8 C16 . 1.335(11) ?
    N8 C14 . 1.365(11) ?
    N8 H8 . 0.8600 ?
    C1 C4 . 1.446(13) ?
    C3 C4 . 1.357(12) ?
    C5 H5 . 0.9300 ?
    C6 H6A . 0.9600 ?
    C6 H6B . 0.9600 ?
    C6 H6C . 0.9600 ?
    C7 H7A . 0.9600 ?
    C7 H7B . 0.9600 ?
    C7 H7C . 0.9600 ?
    C8 C9 . 1.499(14) ?
    C8 H8A . 0.9700 ?
    C8 H8B . 0.9700 ?
    C9 H9 . 0.9800 ?
    C10 C11 . 1.528(10) ?
    C10 H10A . 0.9700 ?
    C10 H10B . 0.9700 ?
    C11 H11A . 0.9700 ?
    C11 H11B . 0.9700 ?
    C10' C11' . 1.529(10) ?
    C10' H10C . 0.9700 ?
    C10' H10D . 0.9700 ?
    C11' H11C . 0.9700 ?
    C11' H11D . 0.9700 ?
    C12 C15 . 1.479(12) ?
    C14 C15 . 1.342(11) ?
    C16 H16 . 0.9300 ?
    C17 H17A . 0.9600 ?
    C17 H17B . 0.9600 ?
    C17 H17C . 0.9600 ?
    C18 H18A . 0.9600 ?
    C18 H18B . 0.9600 ?
    C18 H18C . 0.9600 ?
    C19 C20 . 1.494(14) ?
    C19 H19A . 0.9700 ?
    C19 H19B . 0.9700 ?
    C20 H20 . 0.9800 ?
    C22 C21 . 1.530(10) ?
    C22 H22A . 0.9700 ?
    C22 H22B . 0.9700 ?
    C21 H21A . 0.9700 ?
    C21 H21B . 0.9700 ?
    C22' C21' . 1.528(10) ?
    C22' H22C . 0.9700 ?
    C22' H22D . 0.9700 ?
    C21' H21C . 0.9700 ?
    C21' H21D . 0.9700 ?
loop_
    _geom_angle_atom_site_label_1
    _geom_angle_atom_site_label_2
    _geom_angle_atom_site_label_3
    _geom_angle_site_symmetry_1
    _geom_angle_site_symmetry_3
    _geom_angle
    _geom_angle_publ_flag
    Cl1 Fe1 Cl3 . . 111.77(15) ?
    Cl1 Fe1 Cl2 . . 109.10(16) ?
    Cl3 Fe1 Cl2 . . 110.66(17) ?
    Cl1 Fe1 Cl4 . . 109.65(16) ?
    Cl3 Fe1 Cl4 . . 108.16(16) ?
    Cl2 Fe1 Cl4 . . 107.41(16) ?
    Cl8 Fe2 Cl6 . . 109.43(17) ?
    Cl8 Fe2 Cl5 . . 109.77(15) ?
    Cl6 Fe2 Cl5 . . 109.54(15) ?
    Cl8 Fe2 Cl7 . . 110.21(18) ?
    Cl6 Fe2 Cl7 . . 109.58(17) ?
    Cl5 Fe2 Cl7 . . 108.28(15) ?
    C9 O3 C10 . . 100.2(14) ?
    C9 O3 C10' . . 108.8(12) ?
    C10 O3 C10' . . 25.3(10) ?
    C9 O4 C11 . . 107.1(13) ?
    C9 O4 C11' . . 103.8(15) ?
    C11 O4 C11' . . 27.7(10) ?
    C20 O7 C21' . . 112.1(10) ?
    C20 O7 C21 . . 106.0(16) ?
    C21' O7 C21 . . 30.3(14) ?
    C20 O8 C22' . . 102.7(12) ?
    C20 O8 C22 . . 108.4(14) ?
    C22' O8 C22 . . 18.9(19) ?
    C2 N1 C1 . . 128.4(8) ?
    C2 N1 C6 . . 115.5(8) ?
    C1 N1 C6 . . 116.1(8) ?
    C3 N2 C2 . . 119.4(7) ?
    C3 N2 C7 . . 121.2(8) ?
    C2 N2 C7 . . 119.3(8) ?
    C5 N3 C4 . . 107.5(7) ?
    C5 N3 C8 . . 125.4(7) ?
    C4 N3 C8 . . 126.9(7) ?
    C5 N4 C3 . . 107.2(7) ?
    C5 N4 H4 . . 126.4 ?
    C3 N4 H4 . . 126.4 ?
    C13 N5 C12 . . 130.1(8) ?
    C13 N5 C17 . . 115.8(8) ?
    C12 N5 C17 . . 114.1(8) ?
    C14 N6 C13 . . 119.3(7) ?
    C14 N6 C18 . . 122.5(8) ?
    C13 N6 C18 . . 118.1(8) ?
    C16 N7 C15 . . 106.8(7) ?
    C16 N7 C19 . . 126.5(7) ?
    C15 N7 C19 . . 126.7(7) ?
    C16 N8 C14 . . 105.6(7) ?
    C16 N8 H8 . . 127.2 ?
    C14 N8 H8 . . 127.2 ?
    O1 C1 N1 . . 122.0(9) ?
    O1 C1 C4 . . 128.4(9) ?
    N1 C1 C4 . . 109.5(8) ?
    O2 C2 N2 . . 120.6(9) ?
    O2 C2 N1 . . 123.2(9) ?
    N2 C2 N1 . . 116.2(8) ?
    N2 C3 C4 . . 123.5(8) ?
    N2 C3 N4 . . 129.1(7) ?
    C4 C3 N4 . . 107.4(7) ?
    C3 C4 N3 . . 106.5(8) ?
    C3 C4 C1 . . 122.3(8) ?
    N3 C4 C1 . . 130.6(8) ?
    N3 C5 N4 . . 111.3(8) ?
    N3 C5 H5 . . 124.3 ?
    N4 C5 H5 . . 124.3 ?
    N1 C6 H6A . . 109.5 ?
    N1 C6 H6B . . 109.5 ?
    H6A C6 H6B . . 109.5 ?
    N1 C6 H6C . . 109.5 ?
    H6A C6 H6C . . 109.5 ?
    H6B C6 H6C . . 109.5 ?
    N2 C7 H7A . . 109.5 ?
    N2 C7 H7B . . 109.5 ?
    H7A C7 H7B . . 109.5 ?
    N2 C7 H7C . . 109.5 ?
    H7A C7 H7C . . 109.5 ?
    H7B C7 H7C . . 109.5 ?
    N3 C8 C9 . . 110.9(8) ?
    N3 C8 H8A . . 109.5 ?
    C9 C8 H8A . . 109.5 ?
    N3 C8 H8B . . 109.5 ?
    C9 C8 H8B . . 109.5 ?
    H8A C8 H8B . . 108.0 ?
    O3 C9 O4 . . 109.3(10) ?
    O3 C9 C8 . . 111.1(8) ?
    O4 C9 C8 . . 109.3(9) ?
    O3 C9 H9 . . 109.0 ?
    O4 C9 H9 . . 109.0 ?
    C8 C9 H9 . . 109.0 ?
    O3 C10 C11 . . 99.2(16) ?
    O3 C10 H10A . . 111.9 ?
    C11 C10 H10A . . 111.9 ?
    O3 C10 H10B . . 111.9 ?
    C11 C10 H10B . . 111.9 ?
    H10A C10 H10B . . 109.6 ?
    O4 C11 C10 . . 97.2(16) ?
    O4 C11 H11A . . 112.3 ?
    C10 C11 H11A . . 112.3 ?
    O4 C11 H11B . . 112.3 ?
    C10 C11 H11B . . 112.3 ?
    H11A C11 H11B . . 109.9 ?
    O3 C10' C11' . . 101.4(17) ?
    O3 C10' H10C . . 111.5 ?
    C11' C10' H10C . . 111.5 ?
    O3 C10' H10D . . 111.5 ?
    C11' C10' H10D . . 111.5 ?
    H10C C10' H10D . . 109.3 ?
    O4 C11' C10' . . 101.1(15) ?
    O4 C11' H11C . . 111.6 ?
    C10' C11' H11C . . 111.6 ?
    O4 C11' H11D . . 111.6 ?
    C10' C11' H11D . . 111.6 ?
    H11C C11' H11D . . 109.4 ?
    O5 C12 N5 . . 125.8(9) ?
    O5 C12 C15 . . 126.6(8) ?
    N5 C12 C15 . . 107.5(8) ?
    O6 C13 N5 . . 123.8(10) ?
    O6 C13 N6 . . 119.9(8) ?
    N5 C13 N6 . . 116.3(7) ?
    C15 C14 N6 . . 123.4(7) ?
    C15 C14 N8 . . 108.4(7) ?
    N6 C14 N8 . . 128.2(7) ?
    C14 C15 N7 . . 106.5(7) ?
    C14 C15 C12 . . 122.6(8) ?
    N7 C15 C12 . . 130.2(8) ?
    N7 C16 N8 . . 112.6(8) ?
    N7 C16 H16 . . 123.7 ?
    N8 C16 H16 . . 123.7 ?
    N5 C17 H17A . . 109.5 ?
    N5 C17 H17B . . 109.5 ?
    H17A C17 H17B . . 109.5 ?
    N5 C17 H17C . . 109.5 ?
    H17A C17 H17C . . 109.5 ?
    H17B C17 H17C . . 109.5 ?
    N6 C18 H18A . . 109.5 ?
    N6 C18 H18B . . 109.5 ?
    H18A C18 H18B . . 109.5 ?
    N6 C18 H18C . . 109.5 ?
    H18A C18 H18C . . 109.5 ?
    H18B C18 H18C . . 109.5 ?
    N7 C19 C20 . . 111.3(8) ?
    N7 C19 H19A . . 109.4 ?
    C20 C19 H19A . . 109.4 ?
    N7 C19 H19B . . 109.4 ?
    C20 C19 H19B . . 109.4 ?
    H19A C19 H19B . . 108.0 ?
    O8 C20 O7 . . 105.9(8) ?
    O8 C20 C19 . . 110.7(9) ?
    O7 C20 C19 . . 110.6(8) ?
    O8 C20 H20 . . 109.8 ?
    O7 C20 H20 . . 109.8 ?
    C19 C20 H20 . . 109.8 ?
    O8 C22 C21 . . 103.2(18) ?
    O8 C22 H22A . . 111.1 ?
    C21 C22 H22A . . 111.1 ?
    O8 C22 H22B . . 111.1 ?
    C21 C22 H22B . . 111.1 ?
    H22A C22 H22B . . 109.1 ?
    O7 C21 C22 . . 98.3(18) ?
    O7 C21 H21A . . 112.1 ?
    C22 C21 H21A . . 112.1 ?
    O7 C21 H21B . . 112.1 ?
    C22 C21 H21B . . 112.1 ?
    H21A C21 H21B . . 109.7 ?
    O8 C22' C21' . . 103.0(13) ?
    O8 C22' H22C . . 111.2 ?
    C21' C22' H22C . . 111.2 ?
    O8 C22' H22D . . 111.2 ?
    C21' C22' H22D . . 111.2 ?
    H22C C22' H22D . . 109.1 ?
    O7 C21' C22' . . 96.4(14) ?
    O7 C21' H21C . . 112.5 ?
    C22' C21' H21C . . 112.5 ?
    O7 C21' H21D . . 112.5 ?
    C22' C21' H21D . . 112.5 ?
    H21C C21' H21D . . 110.0 ?
loop_
    _geom_hbond_atom_site_label_D
    _geom_hbond_atom_site_label_H
    _geom_hbond_atom_site_label_A
    _geom_hbond_site_symmetry_A
    _geom_hbond_distance_DH
    _geom_hbond_distance_HA
    _geom_hbond_distance_DA
    _geom_hbond_angle_DHA
    N4 H4 O2 3_655 0.86 1.93 2.774(9) 165.1
    N8 H8 O6 4 0.86 1.91 2.754(9) 166.4
    C5 H5 Cl5 3_655 0.93 2.80 3.650(11) 152.8
    C8 H8B O7 2_655 0.97 2.29 3.114(11) 141.8
    C10 H10C O5 1_556 0.95 2.46 3.098(11) 124.2
    C10' H10B O5 1_556 0.89 2.57 3.384(11) 152.5
    C10' H10C O5 1_556 0.97 2.46 3.384(11) 158.9
    C16 H16 Cl1 2_655 0.93 2.78 3.560(11) 142.8
    C19 H19A O4 2_654 0.97 2.48 3.227(11) 133.8
    C19 H19A O5 1_555 0.97 2.53 3.167(11) 123.0
    C22' H22D O1 1_555 0.97 2.58 3.242(11) 126.1
