# Supplementary material for: 7-(1,3-Dioxolan-2-ylmethyl)-1,3-di­methyl-2,6-dioxo-2,3,6,7-tetra­hydro-1H-purin-9-ium tetra­chloridoferrate(III)
Source: Acta Crystallogr Sect E Struct Rep Online. 2010 Sep 11;66(Pt 10):m1247. doi: 10.1107/S1600536810034720 (PMC2983145; doi:10.1107/S1600536810034720)
Supplement: Supplementary file 2 [file e-66-m1247-Isup2.hkl]

#
# h,k,l, Fc-squared, Fo-squared, sigma(Fo-squared) and status flag
#
data_I
_shelx_title ' J2m in P4(2)'
_shelx_refln_list_code          4
_shelx_F_calc_maximum      299.50
_exptl_crystal_F_000      1864.00
_reflns_d_resolution_high  0.8403
 
loop_
 _symmetry_equiv_pos_as_xyz
 'x, y, z'
 '-x, -y, z'
 '-y, x, z+1/2'
 'y, -x, z+1/2'
 
_cell_length_a    20.2947
_cell_length_b    20.2947
_cell_length_c     9.0692
_cell_angle_alpha  90.000
_cell_angle_beta   90.000
_cell_angle_gamma  90.000
 
_shelx_F_squared_multiplier     1.000
 
loop_
 _refln_index_h
 _refln_index_k
 _refln_index_l
 _refln_F_squared_calc
 _refln_F_squared_meas
 _refln_F_squared_sigma
 _refln_observed_status
  -5   6  -9       17.66      145.10     57.77 o
   6   6  -9       18.00       84.14     54.99 o
  -6   7  -9       23.29       42.53     58.80 o
  -5   7  -9      504.08      437.26     97.52 o
   6   7  -9       68.62      129.86     65.50 o
   7   7  -9     1372.58     1250.70    165.49 o
  -7   8  -9       50.74      189.18     66.42 o
  -6   8  -9        5.71      141.29     68.48 o
  -5   8  -9       12.07       28.83     48.92 o
   7   8  -9        7.91       62.10     61.38 o
   8   8  -9      292.18      307.40     90.62 o
  -8   9  -9       27.18      202.77     71.67 o
  -7   9  -9      515.81      505.43    109.26 o
  -6   9  -9       53.28      211.21     75.69 o
  -5   9  -9      768.67      623.34    123.99 o
   7   9  -9       70.72      228.82     70.64 o
   8   9  -9       20.92      182.17     71.16 o
   9   9  -9      333.96      367.23     91.96 o
  -8  10  -9      979.73      812.83    147.88 o
  -7  10  -9        2.64      145.82     68.07 o
  -6  10  -9        3.25      204.83     77.65 o
  -5  10  -9      160.31      192.68     76.21 o
   7  10  -9        0.98      132.23     71.78 o
   8  10  -9       74.35      164.56     76.10 o
  -7  11  -9        2.33      282.99     75.59 o
  -6  11  -9      234.12      289.99     95.15 o
  -5  11  -9       51.03      148.91     68.38 o
  -5  12  -9       44.17      213.27     75.28 o
   3   4  -8       15.82      108.23     45.00 o
   4   4  -8       26.22       57.36     45.83 o
  -4   5  -8      193.15      218.83     66.32 o
  -3   5  -8      258.01      221.72     65.19 o
   3   5  -8      323.51      386.49     80.84 o
   4   5  -8      350.58      354.98     81.97 o
   5   5  -8       95.67      140.26     47.37 o
  -5   6  -8       40.14      199.99     66.83 o
  -4   6  -8       22.21      115.65     54.06 o
  -3   6  -8      376.31      496.78     98.86 o
   3   6  -8      153.46      164.15     58.80 o
   4   6  -8       39.49       60.04     46.55 o
   5   6  -8      441.30      307.40     82.90 o
   6   6  -8      745.10      721.90    121.83 o
  -6   7  -8      430.16      354.05     84.65 o
  -5   7  -8      221.24      344.78     84.44 o
  -4   7  -8      310.59      295.04     86.19 o
  -3   7  -8      115.72      263.01     84.14 o
   3   7  -8       86.19       84.34     48.09 o
   4   7  -8      237.83      258.38     75.69 o
   5   7  -8      131.81      167.76     70.85 o
   6   7  -8      367.99      204.83     75.48 o
   7   7  -8       43.91       53.04     47.47 o
  -7   8  -8        0.96       70.34     55.92 o
  -6   8  -8      163.15       50.15     54.27 o
  -5   8  -8      438.45      259.41     78.57 o
  -4   8  -8      154.53      255.60     76.51 o
  -3   8  -8     1114.88     1296.01    158.59 o
   4   8  -8       32.68       38.10     48.71 o
   5   8  -8      316.43      336.03     91.34 o
   6   8  -8      172.12      171.77     58.60 o
   7   8  -8        3.87       94.02     52.73 o
   8   8  -8       54.23      139.85     61.58 o
  -8   9  -8      345.10      324.18     95.36 o
  -7   9  -8      110.54      163.12     69.00 o
  -6   9  -8      427.51      394.42     95.98 o
  -5   9  -8       50.03      176.51     66.42 o
  -4   9  -8     1722.08     1468.61    173.52 o
  -3   9  -8     1011.54      696.25    124.81 o
   4   9  -8      117.77      117.50     58.18 o
   5   9  -8      108.24      209.98     77.13 o
   6   9  -8      505.88      423.77     99.69 o
   7   9  -8      135.68      182.28     61.79 o
   8   9  -8     1563.44     1558.92    179.50 o
   9   9  -8       14.66       17.40     53.04 o
  -9  10  -8      224.35      288.24     84.03 o
  -8  10  -8       31.93       26.88     55.82 o
  -7  10  -8       24.33       57.88     47.17 o
  -6  10  -8       70.72      128.31     62.30 o
  -5  10  -8       67.98      156.74     61.99 o
  -4  10  -8       69.18       24.82     57.57 o
  -3  10  -8      166.67      209.77     73.84 o
   4  10  -8      145.87      109.16     69.72 o
   5  10  -8       98.37       17.09     51.90 o
   6  10  -8       50.43       77.03     59.11 o
   7  10  -8      142.83      147.26     67.76 o
   8  10  -8       79.07      141.50     71.37 o
   9  10  -8      428.76      755.36    132.23 o
  10  10  -8      189.63      172.39     71.98 o
 -10  11  -8      185.79      339.73     88.98 o
  -9  11  -8      100.32      151.69     70.85 o
  -8  11  -8      304.07      323.15     88.05 o
  -7  11  -8      113.38      124.92     63.85 o
  -6  11  -8     1003.62     1138.87    163.12 o
  -5  11  -8      189.40      270.74     84.55 o
  -4  11  -8      621.83      649.60    128.11 o
  -3  11  -8      525.13      601.41    131.30 o
   5  11  -8       68.91      148.19     58.49 o
   6  11  -8      405.89      359.82     90.52 o
   7  11  -8       38.59       91.86     63.95 o
   8  11  -8      758.04      737.96    130.68 o
   9  11  -8       25.61      102.47     56.95 o
  10  11  -8      127.40      226.15     76.10 o
  11  11  -8       34.19      196.18     91.24 o
 -10  12  -8      146.00      109.57     68.07 o
  -9  12  -8       99.21      128.73     74.87 o
  -8  12  -8       13.08      163.43     83.11 o
  -7  12  -8      155.56      187.22     78.99 o
  -6  12  -8       52.05      116.06     60.96 o
  -5  12  -8       88.13      183.82     67.66 o
  -4  12  -8      202.66      203.28     76.21 o
  -3  12  -8     1544.93     1360.07    181.56 o
   5  12  -8      895.84      949.28    143.25 o
   6  12  -8      123.04       59.42     65.08 o
   7  12  -8       37.66      141.80     67.86 o
   8  12  -8      144.78      330.98     88.05 o
   9  12  -8      464.76      495.75    108.54 o
  10  12  -8       11.75       33.67     69.10 o
  -9  13  -8       31.57       99.89     75.18 o
  -8  13  -8       98.30      253.64     85.99 o
  -7  13  -8      151.48      215.64     92.89 o
  -6  13  -8      249.02      164.15     76.10 o
  -5  13  -8      122.06      259.72     82.49 o
  -4  13  -8       37.15      321.40     87.74 o
  -3  13  -8       20.29      107.00     66.01 o
   5  13  -8      147.61      178.88     71.26 o
   6  13  -8      119.05      133.26     72.70 o
   7  13  -8      129.82      232.43     77.75 o
   8  13  -8       16.39      151.59     62.82 o
   9  13  -8       89.48      216.47     87.84 o
  -8  14  -8       36.57       67.04     64.16 o
  -7  14  -8       14.36      267.24     81.05 o
  -6  14  -8      171.79      330.88     90.42 o
  -5  14  -8       71.42      129.34     73.01 o
  -4  14  -8       13.43      133.67     63.44 o
  -3  14  -8      509.11      623.45    129.34 o
   6  14  -8       14.61       74.04     53.34 o
   7  14  -8       18.46      245.40     66.53 o
   8  14  -8      291.51      307.91     91.96 o
  -6  15  -8      104.44      330.26     85.58 o
  -5  15  -8       36.79      166.31     76.62 o
  -4  15  -8       86.88      230.16     79.09 o
  -3  15  -8       88.81      148.29     79.09 o
   6  15  -8       71.86      281.45     78.88 o
   1   3  -7      140.41      148.09     52.01 o
   2   3  -7      131.76      145.72     55.30 o
   3   3  -7      559.95      491.73     89.59 o
  -3   4  -7       77.28      154.78     57.57 o
  -2   4  -7     1426.64     1372.01    142.01 o
   0   4  -7      285.18      380.72     69.62 o
   1   4  -7      376.25      380.51     72.81 o
   2   4  -7      875.85      885.74    104.73 o
   3   4  -7      434.45      454.76     83.41 o
   4   4  -7      817.41      614.18     97.42 o
  -4   5  -7      382.42      248.70     70.03 o
  -3   5  -7      382.70      375.37     80.74 o
  -2   5  -7     1447.13     1017.35    125.64 o
   0   5  -7      128.18      126.98     46.03 o
   1   5  -7     3455.71     2652.17    171.26 o
   2   5  -7      299.50      266.62     64.47 o
   3   5  -7      242.42      279.18     71.47 o
   4   5  -7      193.45      247.77     63.75 o
   5   5  -7       83.72      126.05     49.53 o
  -5   6  -7      494.42      592.24    102.98 o
  -4   6  -7      932.61      734.15    112.56 o
  -3   6  -7        8.76       -2.37     38.21 o
  -2   6  -7      199.63      202.77     59.83 o
   1   6  -7       67.77       -2.06     40.47 o
   2   6  -7      143.83      216.36     63.23 o
   3   6  -7     1014.25      728.07    105.97 o
   4   6  -7      600.92      682.25    101.54 o
   5   6  -7      479.00      336.44     77.75 o
   6   6  -7      140.13      152.31     55.20 o
  -6   7  -7      145.55      271.77     66.01 o
  -5   7  -7      692.74      656.30    112.66 o
  -4   7  -7      382.16      348.80     83.62 o
  -3   7  -7      148.14      145.00     62.20 o
  -2   7  -7      659.95      688.43    111.63 o
   1   7  -7     1283.40     1353.07    125.43 o
   2   7  -7      109.32       64.77     48.81 o
   3   7  -7       85.63      125.43     53.14 o
   4   7  -7     1191.99     1003.24    124.71 o
   5   7  -7      532.36      563.61     98.76 o
   6   7  -7      318.28      250.45     69.31 o
   7   7  -7      171.82      289.99     76.00 o
  -7   8  -7      233.48      270.32     79.40 o
  -6   8  -7      717.63      661.76    119.56 o
  -5   8  -7      304.27      241.08     73.01 o
  -4   8  -7     1886.19     1645.94    170.95 o
  -3   8  -7      867.64      739.51    119.25 o
  -2   8  -7      555.39      748.26    120.59 o
   1   8  -7       88.32       69.10     46.55 o
   2   8  -7      519.51      474.54     87.12 o
   3   8  -7      769.87      587.51     96.18 o
   4   8  -7      214.66      327.79     79.60 o
   5   8  -7     1495.97     1298.69    143.25 o
   6   8  -7      327.87      296.38     81.05 o
   7   8  -7       70.84       31.62     49.43 o
   8   8  -7       13.65       60.76     44.49 o
  -8   9  -7       74.08      105.04     53.45 o
  -7   9  -7      130.60      126.05     59.42 o
  -6   9  -7       62.45      120.59     53.34 o
  -5   9  -7      151.04      101.95     52.11 o
  -4   9  -7      885.10      921.88    137.58 o
  -3   9  -7      278.53      248.90     88.15 o
  -2   9  -7      480.85      329.74     96.08 o
   1   9  -7      352.25      380.93     78.16 o
   2   9  -7      985.83     1010.14    119.25 o
   3   9  -7      463.19      430.36     83.62 o
   4   9  -7      257.45      251.89     72.60 o
   5   9  -7      335.92      248.08     73.12 o
   6   9  -7       71.28       88.46     55.92 o
   7   9  -7       77.26       33.67     46.96 o
   8   9  -7       85.24       46.34     42.63 o
   9   9  -7      118.20      205.03     73.43 o
  -9  10  -7      127.46       80.43     58.80 o
  -8  10  -7     1118.72     1066.06    152.10 o
  -7  10  -7      574.94      654.96    119.87 o
  -6  10  -7      852.75      523.04    112.66 o
  -5  10  -7     1152.31      889.34    139.64 o
  -4  10  -7     2754.58     2564.64    203.18 o
  -3  10  -7      934.80      701.40    124.19 o
  -2  10  -7     3849.49     3070.17    226.66 o
   2  10  -7     1652.68     1563.66    148.81 o
   3  10  -7      453.01      362.80     84.14 o
   4  10  -7     3596.19     3090.56    208.33 o
   5  10  -7     1072.30      912.93    127.39 o
   6  10  -7      578.78      584.31    114.31 o
   7  10  -7       84.64      220.07     77.24 o
   8  10  -7       51.18       67.66     52.93 o
   9  10  -7      336.21      224.50     77.65 o
  10  10  -7     1264.03     1011.89    149.73 o
 -10  11  -7       45.00       66.94     56.23 o
  -9  11  -7       78.48      162.61     64.67 o
  -8  11  -7       85.68       17.30     51.49 o
  -7  11  -7       58.13       82.08     61.07 o
  -6  11  -7       56.15       72.81     54.99 o
  -5  11  -7      351.65      364.76     92.79 o
  -4  11  -7      145.11      112.76     67.56 o
  -3  11  -7      118.26      104.94     57.36 o
  -2  11  -7      643.83      592.96    118.53 o
   2  11  -7      272.30      286.70     76.51 o
   3  11  -7      105.89       14.21     46.75 o
   4  11  -7      892.02      570.51    111.12 o
   5  11  -7      521.43      294.63     84.55 o
   6  11  -7       40.73       -1.34     42.43 o
   7  11  -7     1785.02     1564.90    175.17 o
   8  11  -7        0.73       22.86     43.46 o
   9  11  -7      437.87      593.68    116.27 o
  10  11  -7       81.03       34.60     53.96 o
  11  11  -7        2.12       39.75     52.42 o
 -11  12  -7      153.37      280.62     82.90 o
 -10  12  -7      664.13      723.65    135.52 o
  -9  12  -7       15.05       89.59     66.42 o
  -8  12  -7      499.53      525.72    112.97 o
  -7  12  -7      284.73      201.74     74.66 o
  -6  12  -7       51.32      198.03     74.35 o
  -5  12  -7      581.04      430.46    104.22 o
  -4  12  -7      812.57      770.09    135.01 o
  -3  12  -7       68.49      111.53     65.08 o
  -2  12  -7     1336.55     1173.98    164.05 o
   2  12  -7      136.96      240.56     73.53 o
   3  12  -7      134.27      264.66     75.28 o
   4  12  -7       73.54      107.20     60.96 o
   5  12  -7       46.57      182.38     60.76 o
   6  12  -7       68.25      148.29     65.70 o
   7  12  -7       70.38       71.98     54.79 o
   8  12  -7        2.16       55.09     52.83 o
   9  12  -7      220.23      139.64     60.76 o
  10  12  -7      340.53      466.71     98.86 o
  11  12  -7       62.96      130.27     60.45 o
  12  12  -7      105.79      100.41     64.05 o
 -12  13  -7        7.57      261.78     81.77 o
 -11  13  -7      539.09      584.93    122.96 o
 -10  13  -7      142.57      252.61     77.34 o
  -9  13  -7      416.00      347.56     90.83 o
  -8  13  -7      273.94      234.80     76.00 o
  -7  13  -7      998.93      849.08    148.19 o
  -6  13  -7        7.85       28.63     51.70 o
  -5  13  -7     2015.71     1507.02    187.94 o
  -4  13  -7      330.93      312.34     87.12 o
  -3  13  -7       97.14      206.99     80.33 o
  -2  13  -7      178.23      244.48     77.44 o
   3  13  -7      678.15      630.96    118.53 o
   4  13  -7      402.13      462.90     92.06 o
   5  13  -7       18.18       54.58     54.37 o
   6  13  -7      198.89      345.09     82.69 o
   7  13  -7     1387.25     1282.83    167.96 o
   8  13  -7        9.67       67.97     55.92 o
   9  13  -7      673.34      679.16    128.21 o
  10  13  -7      178.05      237.37     79.40 o
  11  13  -7       27.66      215.74     75.90 o
  12  13  -7        9.31      199.68     79.19 o
  13  13  -7      254.75      203.39     78.27 o
 -11  14  -7       25.99      161.17     72.81 o
 -10  14  -7       12.44      140.26     83.21 o
  -9  14  -7      161.81      296.69     83.21 o
  -8  14  -7       60.55      157.46     71.16 o
  -7  14  -7       25.27      125.95     65.50 o
  -6  14  -7       94.49      229.03     73.94 o
  -5  14  -7      127.25      158.28     63.44 o
  -4  14  -7       86.33      248.80     70.34 o
  -3  14  -7       48.00      163.64     71.57 o
  -2  14  -7      238.72      395.14    103.50 o
   3  14  -7      247.89      308.84     82.28 o
   4  14  -7      582.52      586.89    111.43 o
   5  14  -7       53.59       76.93     59.73 o
   6  14  -7      107.90      155.91     64.05 o
   7  14  -7      534.53      455.28    112.76 o
   8  14  -7       49.21      134.29     64.88 o
   9  14  -7      161.78      317.59     85.06 o
  10  14  -7      168.60      302.97     99.48 o
  11  14  -7       10.84      228.51     74.15 o
 -10  15  -7      195.04      298.95     95.88 o
  -9  15  -7       92.89      221.20     77.54 o
  -8  15  -7      105.16      244.68     81.25 o
  -7  15  -7      252.63      496.47    113.59 o
  -6  15  -7       51.72       29.56     66.42 o
  -5  15  -7      127.67      225.53     74.04 o
  -4  15  -7       74.32       79.19     63.85 o
  -3  15  -7       24.71      188.56     67.86 o
  -2  15  -7       35.54      157.05     65.60 o
   3  15  -7       88.64      166.83     75.38 o
   4  15  -7      125.25      126.77     68.28 o
   5  15  -7       66.89      184.03     61.17 o
   6  15  -7       32.02       97.01     66.83 o
   7  15  -7      306.50      464.44     89.49 o
   8  15  -7       30.39      279.49     89.49 o
   9  15  -7      189.04      288.14     74.35 o
  10  15  -7        1.13      225.84     75.28 o
  -9  16  -7      147.52      367.23    104.53 o
  -8  16  -7       56.40      174.35     83.11 o
  -7  16  -7      119.40      228.21     71.37 o
  -6  16  -7       77.68       81.56     54.48 o
  -5  16  -7       20.08      123.89     68.17 o
  -4  16  -7      111.66      311.31     97.83 o
  -3  16  -7       51.64      119.56     65.80 o
  -2  16  -7       72.81      234.28     80.33 o
   4  16  -7      150.46      442.92     96.80 o
   5  16  -7       38.38      138.61     69.92 o
   6  16  -7      140.59      293.29     78.68 o
   7  16  -7      266.68      363.93     97.32 o
   8  16  -7       40.93      225.22     72.19 o
   9  16  -7      192.15      272.80     92.68 o
  -7  17  -7      280.42      206.48     93.61 o
  -6  17  -7       15.45      126.25     66.83 o
  -5  17  -7        5.14      234.69     74.56 o
  -4  17  -7      204.46      260.85     83.52 o
  -3  17  -7       21.35      105.25     66.94 o
   4  17  -7       41.13      101.44     67.04 o
   5  17  -7       15.14      373.61     79.40 o
   6  17  -7       85.06      213.99     86.30 o
   7  17  -7      126.89      179.60     74.66 o
  -3  18  -7       59.18      127.08     67.25 o
   1   2  -6     1065.98     1193.45     97.52 o
   2   2  -6      866.03      967.09    102.98 o
  -2   3  -6     1546.78     1562.63    123.78 o
  -1   3  -6      364.46      237.16     54.48 o
   0   3  -6     9354.73     8753.27    369.19 o
   1   3  -6     2301.79     2007.30    131.71 o
   2   3  -6     6620.86     6710.03    302.25 o
   3   3  -6     2409.57     2326.44    150.46 o
  -3   4  -6      438.05      367.44     75.48 o
  -2   4  -6     3232.41     3040.26    120.00 o
  -1   4  -6     1875.31     1693.94     85.16 o
   0   4  -6      164.16      277.84     54.79 o
   1   4  -6      968.43     1028.37    101.75 o
   2   4  -6     1102.92     1180.47    110.40 o
   3   4  -6     1043.34     1108.49    113.28 o
   4   4  -6      418.60      567.94     90.42 o
  -4   5  -6      619.00      530.45     92.79 o
  -3   5  -6      917.74      784.10    106.17 o
  -2   5  -6     3107.22     2906.03    118.12 o
  -1   5  -6     7460.29     6988.95    223.44 o
   0   5  -6     7557.57     7022.58    303.28 o
   1   5  -6     2223.05     1716.49    123.89 o
   2   5  -6      222.29      267.44     60.45 o
   3   5  -6       51.27      106.59     42.12 o
   4   5  -6       97.46      151.79     49.53 o
   5   5  -6      152.79      176.10     59.52 o
  -5   6  -6       59.48       11.12     33.06 o
  -4   6  -6      180.55      151.79     56.02 o
  -3   6  -6     1736.65     1512.89    130.17 o
  -2   6  -6     1026.05     1055.55    128.52 o
  -1   6  -6     1026.33     1097.78     74.45 o
   0   6  -6      688.29      796.25     86.81 o
   1   6  -6       61.62      101.75     43.15 o
   2   6  -6      840.95      980.07    104.94 o
   3   6  -6     1261.09     1390.76    125.53 o
   4   6  -6      143.52      124.50     54.58 o
   5   6  -6      562.68      401.01     82.90 o
   6   6  -6      267.37      178.36     59.93 o
  -6   7  -6      561.83      443.13     89.49 o
  -5   7  -6      502.98      420.57     83.52 o
  -4   7  -6      348.15      355.18     80.63 o
  -3   7  -6      136.83      178.36     56.74 o
  -2   7  -6      147.16      200.30     56.12 o
  -1   7  -6     1911.52     1624.16     87.30 o
   0   7  -6       69.39       65.80     36.97 o
   1   7  -6     1911.03     1644.91    124.09 o
   2   7  -6      454.66      531.48     84.14 o
   3   7  -6       73.05       64.98     37.28 o
   4   7  -6      307.23      344.88     79.60 o
   5   7  -6      677.08      642.60     99.07 o
   6   7  -6      626.76      519.23     96.08 o
   7   7  -6      100.43       84.55     46.14 o
  -7   8  -6      637.29      538.59    100.30 o
  -6   8  -6     1543.27     1596.72    155.91 o
  -5   8  -6      121.68      199.58     67.04 o
  -4   8  -6      833.25      732.71    114.31 o
  -3   8  -6      959.26      700.27    110.19 o
  -2   8  -6      128.28      313.68     68.07 o
  -1   8  -6      146.17      297.24     51.70 o
   0   8  -6      208.34      247.36     58.49 o
   1   8  -6      530.07      389.16     76.00 o
   2   8  -6      528.61      491.63     84.14 o
   3   8  -6      245.70      268.47     69.20 o
   4   8  -6      173.35      140.47     47.58 o
   5   8  -6      295.03      227.07     65.19 o
   6   8  -6      414.03      305.65     72.70 o
   7   8  -6      952.60      705.83    110.19 o
   8   8  -6      228.30      242.31     70.13 o
  -8   9  -6      690.68      578.65    114.62 o
  -7   9  -6      691.12      656.19    111.63 o
  -6   9  -6     2255.13     1909.99    163.12 o
  -5   9  -6      173.97      151.07     63.95 o
  -4   9  -6      436.80      382.88     85.58 o
  -3   9  -6      132.01      134.08     59.83 o
  -2   9  -6      433.26      392.15     83.21 o
  -1   9  -6      828.68      967.09    143.61 o
   0   9  -6     3684.96     3436.57    200.81 o
   1   9  -6      446.26      495.54     83.41 o
   2   9  -6     1280.66     1460.58    137.48 o
   3   9  -6      343.61      364.45     78.47 o
   4   9  -6      189.44      214.51     60.76 o
   5   9  -6     1922.28     1574.78    137.17 o
   6   9  -6      418.29      482.36     94.74 o
   7   9  -6      144.30       79.40     44.69 o
   8   9  -6      921.11      954.74    135.73 o
   9   9  -6      439.71      558.88    101.44 o
  -9  10  -6      113.13      113.28     53.65 o
  -8  10  -6      131.33      202.77     66.53 o
  -7  10  -6      320.55      408.73     98.76 o
  -6  10  -6      113.93      146.64     62.10 o
  -5  10  -6      476.76      529.53    106.07 o
  -4  10  -6     1920.27     2172.90    173.11 o
  -3  10  -6        5.56       85.37     49.43 o
  -2  10  -6      459.66      587.71    107.00 o
  -1  10  -6      371.62      505.22     62.86 o
   0  10  -6      314.40      305.13     69.92 o
   1  10  -6      654.61      631.38     96.39 o
   2  10  -6      243.26      276.09     66.01 o
   3  10  -6      504.23      547.45     93.61 o
   4  10  -6      318.03      437.98     80.53 o
   5  10  -6      497.67      339.12     83.21 o
   6  10  -6      445.63      466.19     97.52 o
   7  10  -6      858.25      836.51    126.67 o
   8  10  -6      114.17      138.82     62.41 o
   9  10  -6      292.39      196.38     70.85 o
  10  10  -6      259.62      275.68     84.44 o
 -10  11  -6      151.93      160.44     57.77 o
  -9  11  -6      231.79      200.09     65.19 o
  -8  11  -6      950.28      870.39    135.63 o
  -7  11  -6      107.02      146.34     64.16 o
  -6  11  -6      959.09      787.08    125.84 o
  -5  11  -6     1018.17     1110.96    146.85 o
  -4  11  -6      598.04      644.35    121.41 o
  -3  11  -6     1491.31     1194.27    155.19 o
  -2  11  -6      157.27      113.79     70.13 o
  -1  11  -6      527.12      672.24     89.49 o
   0  11  -6     3370.78     2834.96    190.51 o
   1  11  -6     1074.65     1008.70    122.03 o
   2  11  -6     2361.62     1840.37    142.32 o
   3  11  -6      248.88      184.95     60.24 o
   4  11  -6      118.32      207.09     63.75 o
   5  11  -6      159.45      175.99     65.19 o
   6  11  -6      637.32      625.61    112.66 o
   7  11  -6      741.59      632.51    118.02 o
   8  11  -6     1006.03      886.05    133.77 o
   9  11  -6       76.47       80.94     48.30 o
  10  11  -6      379.86      307.71     87.33 o
  11  11  -6       93.49       78.06     50.67 o
 -11  12  -6       66.97      197.93     70.03 o
 -10  12  -6      204.65      326.14     89.80 o
  -9  12  -6      811.05      585.14    116.57 o
  -8  12  -6       60.58       79.19     50.56 o
  -7  12  -6      179.56      141.80     64.57 o
  -6  12  -6       73.99       55.82     54.17 o
  -5  12  -6      464.82      190.41     76.10 o
  -4  12  -6      312.36      383.81     95.15 o
  -3  12  -6     3188.96     2709.43    212.04 o
  -2  12  -6     1111.00      756.39    130.27 o
  -1  12  -6      966.63      952.57    142.32 o
   0  12  -6      875.12      830.23    108.54 o
   1  12  -6     1018.82      631.99    104.83 o
   2  12  -6     1186.33     1124.96    132.43 o
   3  12  -6     1610.30     1560.88    156.02 o
   4  12  -6      690.67      685.03    109.88 o
   5  12  -6     1607.28     1168.73    146.75 o
   6  12  -6       20.46       78.68     57.05 o
   7  12  -6      117.77      115.85     61.38 o
   8  12  -6      324.90      338.19     79.19 o
   9  12  -6      662.02      527.26    113.28 o
  10  12  -6       18.43       18.64     53.24 o
  11  12  -6     1143.19     1046.39    155.50 o
  12  12  -6      241.65      336.85     87.22 o
 -12  13  -6      383.15      495.03    114.62 o
 -11  13  -6       33.35      161.47     67.35 o
 -10  13  -6      193.35      233.35     76.93 o
  -9  13  -6       32.75      116.37     51.59 o
  -8  13  -6      218.29      262.40     86.09 o
  -7  13  -6      115.07       97.32     53.45 o
  -6  13  -6       36.61       69.62     59.21 o
  -5  13  -6      419.26      270.43     77.65 o
  -4  13  -6       24.10       90.73     55.51 o
  -3  13  -6      146.90      113.59     65.80 o
  -2  13  -6      580.40      606.87    122.14 o
  -1  13  -6       35.74       87.12     56.12 o
   0  13  -6       85.44       97.83     53.65 o
   1  13  -6      682.76      621.18    106.17 o
   2  13  -6      443.02      402.66     81.15 o
   3  13  -6      123.16       22.96     40.99 o
   4  13  -6      551.91      432.31     94.02 o
   5  13  -6      241.93      265.59     83.21 o
   6  13  -6      142.18      290.30     75.48 o
   7  13  -6      384.49      210.39     75.18 o
   8  13  -6       84.53      123.17     57.67 o
   9  13  -6       32.18      108.44     62.20 o
  10  13  -6       10.58       17.71     51.08 o
  11  13  -6      278.05      328.30     82.38 o
  12  13  -6      248.17      293.80     86.81 o
  13  13  -6       48.53      135.11     73.73 o
 -13  14  -6       36.13      228.00     80.43 o
 -12  14  -6      175.17      260.13     77.96 o
 -11  14  -6      245.13      293.70     83.00 o
 -10  14  -6      120.08       97.93     55.92 o
  -9  14  -6      580.26      897.79    149.22 o
  -8  14  -6       73.48      159.72     66.11 o
  -7  14  -6      255.37      431.59    102.88 o
  -6  14  -6      418.78      205.24     76.31 o
  -5  14  -6      332.42      329.23     94.02 o
  -4  14  -6      611.49      556.10    121.31 o
  -3  14  -6     2601.14     1926.98    207.71 o
  -2  14  -6       30.50       39.13     46.14 o
  -1  14  -6     2967.62     2549.60    205.24 o
   0  14  -6     1028.75      651.87    109.37 o
   1  14  -6      318.18      171.88     64.98 o
   2  14  -6      516.89      689.05    116.27 o
   3  14  -6     1631.11     1559.95    168.48 o
   4  14  -6      149.00       80.12     60.96 o
   5  14  -6     1665.43     1420.52    170.33 o
   6  14  -6       20.05       26.26     52.31 o
   7  14  -6       63.71      129.76     48.61 o
   8  14  -6      458.85      474.84    110.91 o
   9  14  -6      165.77      259.20     75.18 o
  10  14  -6      320.20      202.98     74.76 o
  11  14  -6      379.23      315.95     85.68 o
  12  14  -6        9.67      150.15     60.14 o
  13  14  -6      228.07      335.61     96.91 o
  14  14  -6        8.91       65.70     72.40 o
 -13  15  -6       36.92      169.20     65.08 o
 -12  15  -6        4.88      202.25     76.10 o
 -11  15  -6       80.82       85.27     73.63 o
 -10  15  -6      135.49      210.08     76.51 o
  -9  15  -6      128.90      225.01     73.53 o
  -8  15  -6      148.02      248.90     73.32 o
  -7  15  -6      159.13      117.09     57.26 o
  -6  15  -6      200.26      302.76     85.27 o
  -5  15  -6       62.88      115.13     57.67 o
  -4  15  -6      880.01      532.21    113.48 o
  -3  15  -6      529.81      628.49    119.25 o
  -2  15  -6       86.50      233.77     78.47 o
  -1  15  -6      111.05      276.30     88.87 o
   0  15  -6      405.58      329.44     84.14 o
   1  15  -6      295.24      195.87     74.04 o
   2  15  -6      774.09      699.14    127.08 o
   3  15  -6      452.35      422.63     98.66 o
   4  15  -6      645.79      396.58     98.76 o
   5  15  -6      389.60      257.66     81.56 o
   6  15  -6      349.35      309.46     83.72 o
   7  15  -6       66.37      145.61     76.72 o
   8  15  -6      987.04      799.34    134.70 o
   9  15  -6      249.01      220.69     86.50 o
  10  15  -6       12.15      175.79     68.48 o
  11  15  -6      119.52      321.30     94.12 o
  12  15  -6      164.86      248.60     81.66 o
  13  15  -6      201.34      298.85     84.75 o
 -12  16  -6      235.09      237.78     86.92 o
 -11  16  -6      115.51      218.94     71.67 o
 -10  16  -6        0.96       99.27     56.02 o
  -9  16  -6      236.79      395.14    109.88 o
  -8  16  -6       39.67       56.43     55.20 o
  -7  16  -6       37.67      162.92     65.50 o
  -6  16  -6      125.49      143.66     65.50 o
  -5  16  -6      120.27      214.30     73.53 o
  -4  16  -6       58.68      129.65     57.88 o
  -3  16  -6      231.10      335.10     93.20 o
  -2  16  -6      330.44      372.28     99.48 o
  -1  16  -6        6.34       58.18     66.32 o
   1  16  -6       35.40      100.61     62.51 o
   2  16  -6       23.43       11.22     52.31 o
   3  16  -6       29.63       43.77     52.31 o
   4  16  -6       45.08       19.36     61.07 o
   5  16  -6       60.18        1.65     52.83 o
   6  16  -6      185.55      208.54     79.50 o
   7  16  -6       42.67       83.83     53.24 o
   8  16  -6       33.43      205.86     83.31 o
   9  16  -6       21.98      211.83     71.57 o
  10  16  -6      143.60      162.09     74.15 o
  11  16  -6       50.14      150.35     62.10 o
  12  16  -6       36.63       93.09     59.21 o
 -10  17  -6      168.62      245.61     91.24 o
  -9  17  -6       60.36      104.73     61.17 o
  -8  17  -6       29.69       56.85     57.36 o
  -7  17  -6      149.05      212.76     80.53 o
  -6  17  -6       99.65      231.40     85.58 o
  -5  17  -6       73.99      122.03     80.33 o
  -4  17  -6      213.74      328.30     96.91 o
  -3  17  -6       14.71      200.19     80.63 o
  -2  17  -6       37.82      124.50     65.08 o
   1  17  -6      123.92      172.29     73.73 o
   2  17  -6       53.40       85.58     63.64 o
   3  17  -6       73.09      168.89     75.38 o
   4  17  -6      174.68      195.05     76.51 o
   5  17  -6      265.46       87.12     69.20 o
   6  17  -6      166.42      325.63     85.99 o
   7  17  -6      319.93      308.32     91.04 o
   8  17  -6       39.34      199.78     83.31 o
   9  17  -6       72.94      245.82     91.55 o
  10  17  -6       86.78      178.16     66.42 o
  -8  18  -6      108.89      129.04     68.79 o
  -7  18  -6      205.57      348.49    103.91 o
  -6  18  -6       49.35       97.73     72.81 o
  -5  18  -6      103.97      154.37     60.76 o
  -4  18  -6       99.02      222.03     76.51 o
  -3  18  -6       21.49      147.57     74.87 o
  -2  18  -6      103.89      201.33     79.71 o
   2  18  -6       20.39      156.43     67.66 o
   3  18  -6       62.42      121.62     62.20 o
   4  18  -6       66.49       46.03     63.02 o
   5  18  -6       43.54      212.76     80.53 o
   6  18  -6      166.51      244.27     80.74 o
   7  18  -6       53.66      169.40     66.94 o
   8  18  -6       25.68      158.18     73.73 o
  -6  19  -6      150.08      137.48     83.62 o
  -5  19  -6       13.53      283.30     94.54 o
  -4  19  -6       58.30      314.81    102.05 o
  -3  19  -6       28.37      167.65     69.41 o
  -2  19  -6       46.64      382.37     96.08 o
   2  19  -6       77.01      102.67     63.02 o
   3  19  -6       22.14      169.51     77.24 o
   4  19  -6       23.33      167.14     61.07 o
   5  19  -6        0.80      130.06     74.97 o
   6  19  -6       69.54      247.67     89.59 o
   1   1  -5     1465.36     1567.06    104.42 o
  -1   2  -5      520.63      516.35    109.37 o
   0   2  -5     1414.17     1487.46    100.82 o
   1   2  -5     1547.08     1672.82    111.12 o
   2   2  -5     1884.21     1874.25    123.58 o
  -2   3  -5     1838.22     1676.44     97.73 o
  -1   3  -5     2189.56     2006.27     86.06 o
   0   3  -5     4934.95     4999.72    231.81 o
   1   3  -5      782.09      760.31     79.81 o
   2   3  -5     1009.32      879.46     91.86 o
   3   3  -5     2457.09     2350.24     90.90 o
  -3   4  -5      445.17      589.25     43.12 o
  -2   4  -5    10681.32    10948.69    310.56 o
  -1   4  -5      968.41     1038.92     62.58 o
   0   4  -5     2625.56     3186.23    159.83 o
   1   4  -5     5430.36     5335.75    242.31 o
   2   4  -5      667.08      752.48     86.92 o
   3   4  -5     5644.10     6089.05    277.43 o
   4   4  -5    12120.97    11858.97    321.56 o
  -4   5  -5      201.13      303.14     46.91 o
  -3   5  -5     3014.27     2891.54    149.58 o
  -2   5  -5      411.98      505.79     69.25 o
  -1   5  -5      194.86      322.76     41.81 o
   0   5  -5     6267.71     5796.69    191.11 o
   1   5  -5     7755.26     7864.65    340.66 o
   2   5  -5     7664.22     7936.84    337.67 o
   3   5  -5     1223.42     1359.66    108.85 o
   4   5  -5     6941.08     6835.46    316.25 o
   5   5  -5     3032.81     2588.22    171.36 o
  -5   6  -5     1039.41      849.28    107.72 o
  -4   6  -5     3711.40     3498.90    189.38 o
  -3   6  -5     4836.48     4839.02    167.19 o
  -2   6  -5      194.58      281.32     39.59 o
  -1   6  -5     1903.40     1819.73     86.17 o
   0   6  -5     7958.14     8122.63    357.96 o
   1   6  -5     1711.12     1751.91    119.46 o
   2   6  -5     3356.41     3244.10    184.75 o
   3   6  -5     5922.56     4884.90    253.13 o
   4   6  -5     1201.60     1134.44    113.79 o
   5   6  -5       16.85       43.87     35.12 o
   6   6  -5       18.06       39.24     37.69 o
  -6   7  -5       55.03       40.37     37.18 o
  -5   7  -5     4037.72     3675.90    212.35 o
  -4   7  -5     4992.06     4498.26    168.84 o
  -3   7  -5      277.42      246.34     39.13 o
  -2   7  -5     4291.02     4169.49    152.35 o
  -1   7  -5     6611.31     6382.71    462.64 o
   0   7  -5      992.39     1139.17     71.54 o
   1   7  -5     5711.90     5390.74    259.82 o
   2   7  -5     1055.06     1166.98    108.64 o
   3   7  -5     1139.45     1280.36    119.35 o
   4   7  -5     4321.45     3911.21    213.27 o
   5   7  -5     2075.67     2029.75    146.13 o
   6   7  -5      654.45      809.02    108.34 o
   7   7  -5     4577.02     4130.46    233.25 o
  -7   8  -5      133.01      134.49     53.86 o
  -6   8  -5      986.29      840.12    113.28 o
  -5   8  -5     1178.17     1153.28    128.31 o
  -4   8  -5      707.43      909.71     65.67 o
  -3   8  -5     1274.62     1415.35    169.87 o
  -2   8  -5     1768.29     1904.99     93.74 o
  -1   8  -5     1154.09     1283.14     79.47 o
   0   8  -5       79.66      103.65     32.88 o
   1   8  -5     1375.68     1450.79    112.25 o
   2   8  -5      328.27      460.94     73.53 o
   3   8  -5       58.67       59.52     40.47 o
   4   8  -5     4276.40     3807.72    218.53 o
   5   8  -5      425.91      448.69     88.56 o
   6   8  -5       75.63      109.47     44.80 o
   7   8  -5      330.13      367.33     78.68 o
   8   8  -5      297.57      348.69     77.54 o
  -8   9  -5      699.20      706.14    113.38 o
  -7   9  -5     1508.60     1260.90    141.39 o
  -6   9  -5       89.81       90.11     50.98 o
  -5   9  -5      122.20      116.99     50.46 o
  -4   9  -5      211.09      184.85     59.93 o
  -3   9  -5      301.97      313.00     46.27 o
  -2   9  -5      446.61      502.73     55.83 o
  -1   9  -5     1851.11     1590.82     87.45 o
   0   9  -5      945.85      770.82     94.59 o
   1   9  -5      973.69      900.36    103.08 o
   2   9  -5       82.87      198.44     55.71 o
   3   9  -5       25.43       64.16     37.38 o
   4   9  -5      465.71      422.22     81.15 o
   5   9  -5       92.07       55.92     37.79 o
   6   9  -5      582.26      498.84     90.21 o
   7   9  -5       71.29       32.23     41.91 o
   8   9  -5     1928.20     1757.27    151.48 o
   9   9  -5     1368.85     1164.30    140.98 o
  -9  10  -5       30.93       62.30     55.30 o
  -8  10  -5     1128.87     1112.61    139.75 o
  -7  10  -5        9.78       58.18     37.18 o
  -6  10  -5      209.58      245.51     66.73 o
  -5  10  -5      760.00      664.95    110.60 o
  -4  10  -5     2364.96     2116.77    161.99 o
  -3  10  -5        0.54       52.56     42.33 o
  -2  10  -5     1557.39     1580.16     93.20 o
  -1  10  -5      861.74      734.78     71.14 o
   0  10  -5      177.96      191.74     42.34 o
   1  10  -5      876.87     1025.28    110.70 o
   2  10  -5     1188.66     1241.02    123.99 o
   3  10  -5       46.99       56.43     41.50 o
   4  10  -5     3572.38     3129.07    193.60 o
   5  10  -5     1873.15     1632.66    140.67 o
   6  10  -5      272.32      302.15     71.26 o
   7  10  -5      510.82      427.89     88.98 o
   8  10  -5      813.01      511.61     98.45 o
   9  10  -5     1550.65     1352.86    157.97 o
  10  10  -5      311.41      400.08     95.15 o
 -10  11  -5       64.67       34.91     51.39 o
  -9  11  -5     1055.83      851.34    131.82 o
  -8  11  -5     1214.88      993.77    141.80 o
  -7  11  -5     1543.02     1147.62    145.41 o
  -6  11  -5     2581.69     2199.98    173.32 o
  -5  11  -5      264.22      304.10     78.78 o
  -4  11  -5       64.57       52.42     45.31 o
  -3  11  -5      919.49      822.70     88.31 o
  -2  11  -5       31.77       35.40     26.79 o
  -1  11  -5      919.84     1082.60    142.47 o
   0  11  -5     1093.81     1236.46    229.60 o
   1  11  -5      826.24      897.48    108.95 o
   2  11  -5     1126.40     1041.75    121.83 o
   3  11  -5      109.09      162.81     52.62 o
   4  11  -5      240.35      237.99     66.01 o
   5  11  -5     1810.07     1701.45    160.86 o
   6  11  -5      828.64      684.72    112.66 o
   7  11  -5      232.11      240.36     69.10 o
   8  11  -5      442.75      535.60    102.47 o
   9  11  -5      619.77      483.70     99.99 o
  10  11  -5      235.16      161.06     69.51 o
  11  11  -5      150.16      162.92     70.03 o
 -11  12  -5      189.01      248.49     72.29 o
 -10  12  -5      261.22      426.34     96.18 o
  -9  12  -5      756.00      581.84    112.56 o
  -8  12  -5     1336.63     1178.72    150.15 o
  -7  12  -5      639.02      516.35    104.01 o
  -6  12  -5      664.99      618.50    116.99 o
  -5  12  -5      455.10      505.53    100.92 o
  -4  12  -5     1078.58      814.37    123.17 o
  -3  12  -5      659.08      757.34     76.10 o
  -2  12  -5        4.73       64.43     30.32 o
  -1  12  -5     1507.94     1459.99    103.66 o
   0  12  -5     2413.78     2255.67    118.44 o
   1  12  -5       29.43       75.18     42.43 o
   2  12  -5      308.47      434.37     83.00 o
   3  12  -5     1995.70     1526.90    149.22 o
   4  12  -5      151.87      170.64     63.02 o
   5  12  -5     1298.61     1191.59    143.66 o
   6  12  -5     1618.19     1633.89    164.56 o
   7  12  -5       10.69      -22.04     40.27 o
   8  12  -5      473.99      417.07     99.79 o
   9  12  -5      260.12      330.98     84.44 o
  10  12  -5      176.60      121.52     59.52 o
  11  12  -5      157.26       93.40     59.63 o
  12  12  -5      130.66      321.09     83.31 o
 -12  13  -5      136.35      159.72     61.69 o
 -11  13  -5      308.70      303.90     95.57 o
 -10  13  -5      401.61      378.97     89.90 o
  -9  13  -5      267.32      328.61     83.93 o
  -8  13  -5     1625.00     1227.84    162.61 o
  -7  13  -5      696.52      534.06    104.11 o
  -6  13  -5      960.04      822.10    131.51 o
  -5  13  -5     1947.62     1696.51    178.26 o
  -4  13  -5      735.39      568.25    113.59 o
  -3  13  -5      744.55      568.83     68.24 o
  -2  13  -5      297.61      389.90     61.31 o
  -1  13  -5      300.45      282.17     54.19 o
   0  13  -5        5.90       16.65     31.82 o
   1  13  -5      782.01      688.32    105.76 o
   2  13  -5      367.39      361.26     75.59 o
   3  13  -5     2834.44     2527.36    180.22 o
   4  13  -5     3320.93     2772.35    195.05 o
   5  13  -5       79.03      122.96     66.01 o
   6  13  -5      726.67      720.15    123.37 o
   7  13  -5      940.29      752.48    126.77 o
   8  13  -5      109.88       79.81     53.45 o
   9  13  -5      880.23      954.32    147.47 o
  10  13  -5      259.28      317.70     83.00 o
  11  13  -5       15.45       29.35     52.93 o
  12  13  -5      116.42       84.75     59.52 o
  13  13  -5      113.91      176.51     70.75 o
 -13  14  -5       82.56      194.12     70.03 o
 -12  14  -5      273.32      346.43     87.43 o
 -11  14  -5       79.17      131.40     64.67 o
 -10  14  -5       27.74      108.64     59.01 o
  -9  14  -5      101.45       99.89     58.39 o
  -8  14  -5       86.67      152.41     65.80 o
  -7  14  -5      422.40      258.59     83.31 o
  -6  14  -5      981.93      803.56    132.74 o
  -5  14  -5       13.43       80.33     60.14 o
  -4  14  -5      856.75      624.99    127.49 o
  -3  14  -5      186.59       78.99     63.75 o
  -2  14  -5      464.29      457.72     66.89 o
  -1  14  -5       27.46       66.22     34.71 o
   0  14  -5      320.66      283.78     54.26 o
   1  14  -5      268.25      255.39     68.59 o
   2  14  -5      175.25      196.49     67.04 o
   3  14  -5      147.07      253.85     72.09 o
   4  14  -5      728.69      717.06    119.05 o
   5  14  -5      131.75      197.21     74.25 o
   6  14  -5      364.05      364.24     91.24 o
   7  14  -5      982.77      903.45    145.00 o
   8  14  -5       51.69      116.47     57.98 o
   9  14  -5       47.35      159.00     68.48 o
  10  14  -5      238.01      348.28     98.55 o
  11  14  -5        4.92       92.79     52.21 o
  12  14  -5      130.39      183.10     74.15 o
  13  14  -5       95.01      204.21     80.84 o
  14  14  -5       33.29       69.20     56.54 o
 -14  15  -5      134.11      447.25     99.69 o
 -13  15  -5      367.51      370.42     99.27 o
 -12  15  -5       64.30       99.99     61.69 o
 -11  15  -5      385.74      423.05    100.41 o
 -10  15  -5      177.90      206.58     76.82 o
  -9  15  -5       12.57       90.83     50.25 o
  -8  15  -5      515.91      518.61    118.33 o
  -7  15  -5     2099.30     1892.79    198.44 o
  -6  15  -5      108.41      110.09     62.20 o
  -5  15  -5     1496.03     1279.23    168.79 o
  -4  15  -5     1077.26     1103.75    159.41 o
  -3  15  -5      128.97      124.71     66.73 o
  -2  15  -5      500.22      431.76     65.94 o
  -1  15  -5     1619.47     1241.13    160.70 o
   0  15  -5      121.01       91.81     59.93 o
   1  15  -5      723.52      820.55    117.81 o
   2  15  -5      365.89      419.44     86.71 o
   3  15  -5     1592.83     1482.62    162.19 o
   4  15  -5      264.41      237.47     75.48 o
   5  15  -5      982.12      922.09    137.58 o
   6  15  -5      291.68      164.67     70.95 o
   7  15  -5       65.34       96.39     57.15 o
   8  15  -5       59.30      121.11     60.86 o
   9  15  -5      162.09      190.00     69.82 o
  10  15  -5      134.31      121.72     59.32 o
  11  15  -5      106.61      253.23     83.62 o
  12  15  -5      164.96      153.75     66.11 o
  13  15  -5      133.40      336.95     89.70 o
  14  15  -5      357.69      374.95    105.14 o
  15  15  -5      112.04      140.88     79.60 o
 -14  16  -5      135.53      137.38     66.32 o
 -13  16  -5       71.02      154.68     80.02 o
 -12  16  -5      158.15      292.77     87.12 o
 -11  16  -5      171.67      308.74     97.63 o
 -10  16  -5      217.06      210.80     76.62 o
  -9  16  -5      135.25      273.52     78.27 o
  -8  16  -5      999.46      802.63    142.83 o
  -7  16  -5      356.27      561.14    106.59 o
  -6  16  -5      241.67      199.27     53.62 o
  -5  16  -5       96.94       83.06     48.14 o
  -4  16  -5      680.34      605.18     82.39 o
  -3  16  -5      697.71      727.37    137.63 o
  -2  16  -5     1208.92     1176.83     86.92 o
  -1  16  -5      285.57      311.65     50.55 o
   0  16  -5      774.24      744.59     73.90 o
   1  16  -5     1449.41     1128.57    107.85 o
   2  16  -5     1113.45      973.27    142.83 o
   3  16  -5      375.13      365.48     88.87 o
   4  16  -5     1000.17      855.98    137.27 o
   5  16  -5      285.35      210.08     71.88 o
   6  16  -5      420.46      419.65    100.82 o
   7  16  -5      221.86      140.05     69.31 o
   8  16  -5       50.82      216.26     79.40 o
   9  16  -5      244.99      332.22     97.52 o
  10  16  -5      501.74      549.40    115.44 o
  11  16  -5      168.54      229.13     81.66 o
  12  16  -5      322.45      493.28    111.53 o
  13  16  -5        4.33      141.50     79.91 o
  14  16  -5       24.49      186.29     80.63 o
 -13  17  -5       50.19      198.44     80.63 o
 -12  17  -5       26.12      141.39     80.33 o
 -11  17  -5       55.33      161.17     70.64 o
 -10  17  -5      138.95      199.47     75.48 o
  -9  17  -5       80.49       84.75     61.58 o
  -8  17  -5        7.45       85.06     80.12 o
  -7  17  -5       71.91       84.03     61.58 o
  -6  17  -5       38.81      188.06     96.60 o
  -5  17  -5       27.43      155.79     55.92 o
  -4  17  -5      189.92      269.62     94.33 o
  -3  17  -5      454.14      450.00     71.93 o
  -2  17  -5      116.21      159.57     36.41 o
  -1  17  -5      251.01      354.19     51.23 o
   0  17  -5      315.02      346.16    111.17 o
   1  17  -5      272.20      257.17     54.54 o
   2  17  -5      314.40      282.58     57.86 o
   3  17  -5      124.77      141.39     63.95 o
   4  17  -5        9.49       94.85     61.38 o
   5  17  -5        2.31       46.44     48.71 o
   6  17  -5       94.76      119.56     62.30 o
   7  17  -5       48.80      265.07     75.18 o
   8  17  -5      396.96      422.22    107.82 o
   9  17  -5       84.56      130.48     69.62 o
  10  17  -5      170.80      291.23     86.61 o
  11  17  -5        1.73        4.53     48.09 o
  12  17  -5       93.12      165.39     88.67 o
  13  17  -5      205.21      477.63    112.35 o
 -11  18  -5      179.79      274.86     92.58 o
 -10  18  -5      188.00      373.51    100.92 o
  -9  18  -5       55.05      238.19     85.89 o
  -8  18  -5      281.59      198.14     82.28 o
  -7  18  -5      111.47      220.89     75.59 o
  -6  18  -5       20.44       23.22     61.33 o
  -5  18  -5       51.10      112.73     44.90 o
  -4  18  -5      128.21      376.01     69.01 o
  -3  18  -5      396.24      388.26     68.91 o
  -2  18  -5      235.55      362.32     99.48 o
  -1  18  -5       31.59       81.92     32.23 o
   0  18  -5      293.18      298.79     60.94 o
   1  18  -5      291.15      268.18     57.66 o
   2  18  -5      251.96      253.87     59.51 o
   3  18  -5      307.51      253.57     58.84 o
   4  18  -5      197.22      163.74     71.16 o
   5  18  -5       38.73       78.78     58.18 o
   6  18  -5       54.81      176.10     66.53 o
   7  18  -5      207.28      209.57     86.81 o
   8  18  -5       79.72       48.40     68.28 o
   9  18  -5      183.52      206.27     87.22 o
  10  18  -5       48.35      136.35     73.12 o
  11  18  -5       41.49      105.86     84.75 o
  -9  19  -5      119.64      253.85     86.81 o
  -8  19  -5      116.42      196.38     78.99 o
  -7  19  -5      174.94      386.38     94.85 o
  -6  19  -5       31.24      147.16     84.24 o
  -5  19  -5       51.39       50.78     75.59 o
  -4  19  -5       47.56      160.86     54.99 o
  -3  19  -5      262.37      287.36     63.57 o
  -2  19  -5      244.02      274.32     59.86 o
  -1  19  -5       94.15      168.98     40.15 o
   0  19  -5      145.90      155.42     56.02 o
   1  19  -5      272.66      391.73     67.98 o
   2  19  -5      186.78      193.77    121.83 o
   3  19  -5       95.49      157.64     50.67 o
   4  19  -5       65.97       83.29     41.34 o
   5  19  -5       67.27       87.84     65.50 o
   6  19  -5       83.10      237.68     71.88 o
   7  19  -5      275.06      447.14    104.42 o
   8  19  -5       44.26      189.59     72.29 o
   9  19  -5      157.26      222.54     99.27 o
  -7  20  -5       21.63      149.84     71.57 o
  -6  20  -5       45.78      108.75     67.25 o
  -5  20  -5       24.78       55.87     44.34 o
  -4  20  -5        2.41      237.96     56.33 o
  -3  20  -5        5.24      139.18     48.31 o
  -2  20  -5       58.47      136.99     47.60 o
  -1  20  -5        8.40       48.50     56.85 o
   0  20  -5       14.58       73.75     43.78 o
   1  20  -5       72.07       47.59     60.76 o
   2  20  -5       15.15      175.87     56.04 o
   3  20  -5       79.92      303.55    163.48 o
   4  20  -5       71.72       92.01     45.96 o
   5  20  -5       55.40      150.67     52.10 o
   6  20  -5       24.85      134.90     64.47 o
   7  20  -5      232.34      336.54     94.33 o
  -4  21  -5       16.46      123.18     49.20 o
  -3  21  -5       34.87      188.38     51.08 o
  -2  21  -5       68.94      285.25     59.73 o
  -1  21  -5       20.06      349.41     92.99 o
   0  21  -5       45.41      101.33     43.48 o
   1  21  -5       75.41      185.79     50.38 o
   2  21  -5      142.47      343.40     68.62 o
   3  21  -5       32.12      297.96    120.23 o
   4  21  -5        7.72      205.46     51.63 o
   0   1  -4     1706.68     1678.38     98.45 o
   1   1  -4     5138.42     5863.73    257.25 o
  -1   2  -4     1803.39     1745.16    111.68 o
   0   2  -4      495.14      617.77     43.94 o
   1   2  -4      685.31      768.44     73.73 o
   2   2  -4     3972.05     4077.29    145.00 o
  -2   3  -4      914.81     1075.99     54.83 o
  -1   3  -4     2573.64     2630.54    100.35 o
   0   3  -4     2208.78     2104.23     88.13 o
   1   3  -4      253.89      220.59     43.05 o
   2   3  -4     4461.32     4374.01    202.46 o
   3   3  -4     7118.82     7739.31    209.46 o
  -3   4  -4     4425.72     4749.60    148.10 o
  -2   4  -4     2804.55     3047.53    107.14 o
  -1   4  -4     1171.20     1185.84     68.59 o
   0   4  -4       32.60       65.17     20.76 o
   1   4  -4      126.64      160.75     38.00 o
   2   4  -4     1599.67     1647.69    111.84 o
   3   4  -4     1914.90     1739.91     87.02 o
   4   4  -4     1761.28     2228.74    188.04 o
  -4   5  -4     1725.33     1693.57     72.05 o
  -3   5  -4    15291.92    15098.18    416.15 o
  -2   5  -4     1904.07     1699.08    162.35 o
  -1   5  -4     4862.72     5182.59    167.48 o
   0   5  -4     3929.79     3974.78    221.56 o
   1   5  -4      521.94      664.23     70.85 o
   2   5  -4     3126.63     3198.17    173.73 o
   3   5  -4     4793.17     4940.92    236.44 o
   4   5  -4     1766.02     2094.82    183.98 o
   5   5  -4     3881.44     3549.49    144.17 o
  -5   6  -4     4726.16     4908.44    154.00 o
  -4   6  -4     9507.89     9265.02    587.04 o
  -3   6  -4    15323.67    14997.57    524.28 o
  -2   6  -4     6190.27     6543.36    205.31 o
  -1   6  -4     1653.95     1550.40     76.65 o
   0   6  -4     5546.38     5493.32    180.24 o
   1   6  -4      707.13      882.13     83.62 o
   2   6  -4     8246.44     7915.73    350.34 o
   3   6  -4    24299.98    24173.94    921.27 o
   4   6  -4     1215.63     1556.25    114.21 o
   5   6  -4    15694.97    15943.67    417.07 o
   6   6  -4    19873.19    20014.05    878.94 o
  -6   7  -4      115.63      182.46     26.63 o
  -5   7  -4      149.81      203.16     30.21 o
  -4   7  -4      359.83      435.88     43.30 o
  -3   7  -4     1343.74     1476.26     73.81 o
  -2   7  -4     1166.13     1188.08     66.95 o
  -1   7  -4      524.94      645.44    134.13 o
   0   7  -4     1599.67     1827.29     86.82 o
   1   7  -4     3537.41     3695.43    266.93 o
   2   7  -4     1280.71     1255.54    100.10 o
   3   7  -4     4231.83     3852.93    197.72 o
   4   7  -4      103.64      212.24     56.64 o
   5   7  -4     4470.71     4392.44    231.09 o
   6   7  -4     1442.55     1630.08    128.11 o
   7   7  -4      523.47      508.62     89.39 o
  -7   8  -4      696.45      662.68     99.07 o
  -6   8  -4     6156.14     6107.36    193.86 o
  -5   8  -4     1145.20     1296.92    155.76 o
  -4   8  -4     1534.70     1596.26     79.64 o
  -3   8  -4     9697.56     9174.94    363.21 o
  -2   8  -4      874.67      937.85     64.98 o
  -1   8  -4     1222.56     1139.95     71.41 o
   0   8  -4      691.40      641.45     59.57 o
   1   8  -4      164.63      180.10     35.06 o
   2   8  -4     5653.48     5658.80    262.60 o
   3   8  -4     6181.86     5371.79    276.40 o
   4   8  -4       93.33       73.12     39.54 o
   5   8  -4     4916.30     4816.31    258.79 o
   6   8  -4      740.85      768.65    106.89 o
   7   8  -4      478.28      462.49     83.93 o
   8   8  -4     3240.35     2482.97    178.05 o
  -8   9  -4      453.04      429.84     83.72 o
  -7   9  -4     2026.33     1684.46    140.88 o
  -6   9  -4     3561.24     3078.32    181.19 o
  -5   9  -4      902.23      942.20     68.10 o
  -4   9  -4     1702.12     1613.37    156.17 o
  -3   9  -4     3430.04     3233.44    356.37 o
  -2   9  -4     1578.98     1395.81     80.93 o
  -1   9  -4      166.50      172.90     40.52 o
   0   9  -4      160.23      234.38     54.01 o
   1   9  -4     4821.64     4569.02    168.33 o
   2   9  -4     3950.44     3622.04    210.70 o
   3   9  -4     3465.83     2944.53    175.48 o
   4   9  -4      598.31      723.23     96.80 o
   5   9  -4     8349.87     7786.08    353.95 o
   6   9  -4     3521.34     3054.72    195.05 o
   7   9  -4      933.21      861.23    113.59 o
   8   9  -4     2009.83     1816.99    147.16 o
   9   9  -4     1371.67     1303.22    142.94 o
  -9  10  -4      399.87      450.85     90.42 o
  -8  10  -4      436.01      431.39     89.39 o
  -7  10  -4      157.71      167.24     55.40 o
  -6  10  -4      431.98      432.70     49.08 o
  -5  10  -4      191.52      256.00     33.30 o
  -4  10  -4      167.22      202.38     45.35 o
  -3  10  -4     1309.81     1168.92     63.05 o
  -2  10  -4       57.78       72.92     24.05 o
  -1  10  -4      427.90      423.82     44.05 o
   0  10  -4      106.73       55.90     23.40 o
   1  10  -4      793.37      933.07    160.80 o
   2  10  -4      515.16      567.53     86.50 o
   3  10  -4       15.19       68.69     40.37 o
   4  10  -4      275.72      214.72     67.14 o
   5  10  -4       89.85       35.73     42.33 o
   6  10  -4      265.67      197.72     58.29 o
   7  10  -4      231.79      264.35     70.34 o
   8  10  -4      425.58      342.21     81.35 o
   9  10  -4      355.69      348.49     80.33 o
  10  10  -4      184.17      145.51     57.98 o
 -10  11  -4      161.28      193.09     70.13 o
  -9  11  -4      694.56      700.06    114.93 o
  -8  11  -4      137.65      143.91     37.64 o
  -7  11  -4      192.26      193.50     47.32 o
  -6  11  -4      827.21      819.73     58.86 o
  -5  11  -4      490.53      615.45     61.60 o
  -4  11  -4     3428.14     3098.54    106.17 o
  -3  11  -4     1258.61     1210.02     70.50 o
  -2  11  -4      355.95      356.10     42.63 o
  -1  11  -4       95.13      131.61     29.27 o
   0  11  -4      695.77      773.22     61.47 o
   1  11  -4      137.97      130.04     28.70 o
   2  11  -4      610.21      627.29     69.33 o
   3  11  -4      577.02      523.05     65.58 o
   4  11  -4      806.34      704.29    105.66 o
   5  11  -4      810.49      722.62    106.07 o
   6  11  -4      869.22     1075.43    126.46 o
   7  11  -4      260.43      304.41     77.13 o
   8  11  -4       78.51      124.50     52.31 o
   9  11  -4      605.22      509.76    102.77 o
  10  11  -4      114.86      177.75     65.19 o
  11  11  -4      162.36      170.54     54.17 o
 -11  12  -4       46.34      115.54     56.12 o
 -10  12  -4      162.48      202.46     72.70 o
  -9  12  -4       35.81       62.10     57.88 o
  -8  12  -4      714.27      607.76     70.10 o
  -7  12  -4       20.77        5.84     38.00 o
  -6  12  -4      290.94      283.60     51.23 o
  -5  12  -4      429.92      433.55     47.05 o
  -4  12  -4     1605.21     1560.66    176.83 o
  -3  12  -4      739.06      732.33     59.14 o
  -2  12  -4     1750.71     1597.94     81.43 o
  -1  12  -4      108.12      149.54     33.03 o
   0  12  -4      169.61      196.55     40.91 o
   1  12  -4      111.23      119.24     47.33 o
   2  12  -4     2489.60     2229.12    163.59 o
   3  12  -4     1046.81      933.02     86.04 o
   4  12  -4      427.49      394.37     60.71 o
   5  12  -4      162.28      119.87     45.52 o
   6  12  -4      833.04      850.42    123.17 o
   7  12  -4      235.87      289.48     73.53 o
   8  12  -4      488.50      406.26     87.74 o
   9  12  -4      961.25      912.41    139.64 o
  10  12  -4       69.72       63.33     55.82 o
  11  12  -4      328.17      319.55     94.54 o
  12  12  -4      589.97      572.06    109.47 o
 -12  13  -4      533.83      553.73    115.24 o
 -11  13  -4       37.84       30.17     50.25 o
 -10  13  -4       70.77      150.15     73.63 o
  -9  13  -4      739.90      807.37    130.48 o
  -8  13  -4      167.94      233.55     50.63 o
  -7  13  -4      491.69      676.30    173.78 o
  -6  13  -4      483.46      434.33     65.63 o
  -5  13  -4       85.16       87.36     27.74 o
  -4  13  -4      708.03      527.22     53.19 o
  -3  13  -4      310.46      275.63     40.22 o
  -2  13  -4      272.57      344.38     44.98 o
  -1  13  -4      254.18      231.00     59.80 o
   0  13  -4      810.10      955.47     82.99 o
   1  13  -4       51.05       52.34     24.07 o
   2  13  -4      244.02      207.79     44.65 o
   3  13  -4      241.39      205.41    108.08 o
   4  13  -4      624.49      726.79     81.19 o
   5  13  -4       48.77       87.88     99.79 o
   6  13  -4       13.55       15.26     31.65 o
   7  13  -4      432.00      512.12    102.57 o
   8  13  -4       67.55      141.39     69.00 o
   9  13  -4      195.29      256.01     72.50 o
  10  13  -4       82.62       66.73     60.24 o
  11  13  -4      447.16      288.24     86.50 o
  12  13  -4      179.11      135.93     71.98 o
  13  13  -4       79.76       90.73     58.39 o
 -13  14  -4      364.96      454.97    104.22 o
 -12  14  -4      913.91      800.47    139.75 o
 -11  14  -4     1031.26      931.05    149.12 o
 -10  14  -4      155.72      307.71     91.24 o
  -9  14  -4      490.05      539.31    111.94 o
  -8  14  -4       75.80      139.23     63.33 o
  -7  14  -4      636.10      688.16     81.82 o
  -6  14  -4      119.76      160.68     43.72 o
  -5  14  -4       12.60       43.68     24.39 o
  -4  14  -4      325.14      290.16     43.31 o
  -3  14  -4      638.72      684.77     62.69 o
  -2  14  -4       10.22        5.93     26.47 o
  -1  14  -4     1335.19     1292.07     81.99 o
   0  14  -4     2174.88     1958.43    111.20 o
   1  14  -4       83.77      116.22     32.36 o
   2  14  -4      538.63      550.06     69.96 o
   3  14  -4      659.76      633.03     75.80 o
   4  14  -4      746.27      732.86    188.71 o
   5  14  -4      804.38      834.57     91.63 o
   6  14  -4       69.61       54.76     37.93 o
   7  14  -4      225.93      300.06     61.45 o
   8  14  -4     1782.17     1669.01    183.61 o
   9  14  -4      246.10      183.10     71.06 o
  10  14  -4      129.21      167.45     70.03 o
  11  14  -4      257.28      244.48     77.75 o
  12  14  -4      456.13      204.93     75.90 o
  13  14  -4       77.62      146.85     68.07 o
  14  14  -4      227.85      309.56     95.88 o
 -14  15  -4       27.49      249.21     79.19 o
 -13  15  -4      106.95      154.99     79.50 o
 -12  15  -4       45.37       80.12     62.10 o
 -11  15  -4       20.02      159.62     72.50 o
 -10  15  -4        5.78      105.45     68.69 o
  -9  15  -4       73.39      162.92     71.16 o
  -8  15  -4       75.42      166.73     71.57 o
  -7  15  -4      791.55      599.15     77.03 o
  -6  15  -4      637.99      674.84     81.11 o
  -5  15  -4      526.37      525.11     53.79 o
  -4  15  -4      241.89      261.93     41.16 o
  -3  15  -4     1450.56     1311.11     84.53 o
  -2  15  -4      475.24      435.32     53.38 o
  -1  15  -4      355.74      344.66     53.77 o
   0  15  -4      505.48      586.03     63.19 o
   1  15  -4     1327.96     1086.38     97.77 o
   2  15  -4      484.83      588.11    220.43 o
   3  15  -4      682.94      712.05     86.27 o
   4  15  -4      295.61      254.27     53.96 o
   5  15  -4      679.54      621.74     89.28 o
   6  15  -4     1025.49      965.76    104.33 o
   7  15  -4       23.36       61.93     41.45 o
   8  15  -4     1219.84     1267.20    189.48 o
   9  15  -4       46.64      245.71     71.57 o
  10  15  -4      251.62      184.54     81.66 o
  11  15  -4      839.46      774.11    140.77 o
  12  15  -4      129.13      198.86     71.16 o
  13  15  -4      181.96      100.72     70.44 o
  14  15  -4      266.14      430.46    107.10 o
  15  15  -4      110.91      125.53     78.37 o
 -15  16  -4      122.92      202.98     87.64 o
 -14  16  -4      151.29      291.02     79.09 o
 -13  16  -4      133.59      352.50    102.36 o
 -12  16  -4      584.99      598.11    123.58 o
 -11  16  -4      185.58      256.83     88.15 o
 -10  16  -4       47.34      183.31     71.47 o
  -9  16  -4       53.45      198.55     74.76 o
  -8  16  -4      160.74      167.03     74.46 o
  -7  16  -4      379.31      582.64    111.79 o
  -6  16  -4      566.74      654.77    157.56 o
  -5  16  -4      173.61      244.84     52.78 o
  -4  16  -4      741.10      816.73     83.16 o
  -3  16  -4      177.40      245.15     73.00 o
  -2  16  -4      307.29      334.22     49.56 o
  -1  16  -4       84.44      130.14     36.57 o
   0  16  -4      567.62      634.21     68.83 o
   1  16  -4      198.75      319.33     67.71 o
   2  16  -4      613.63      535.02     75.57 o
   3  16  -4       83.46      124.87     46.43 o
   4  16  -4      161.22      163.03     45.35 o
   5  16  -4      141.88      191.28     49.00 o
   6  16  -4       44.67      172.92     51.43 o
   7  16  -4      243.59      270.46     63.35 o
   8  16  -4       94.82       95.13     44.45 o
   9  16  -4      148.76      399.46     96.49 o
  10  16  -4      180.80      170.64     72.40 o
  11  16  -4       58.58      104.11     70.95 o
  12  16  -4      165.74      349.31     95.26 o
  13  16  -4       73.63       49.95     58.49 o
  14  16  -4       65.25      197.11     83.21 o
  15  16  -4      161.16      261.88     86.09 o
 -14  17  -4       49.00      323.46    100.72 o
 -13  17  -4       26.41      134.60     67.45 o
 -12  17  -4      376.84      423.87    108.44 o
 -11  17  -4       43.18      138.92     73.84 o
 -10  17  -4      176.81      281.24     83.72 o
  -9  17  -4      987.99      968.02    154.27 o
  -8  17  -4       84.77      234.38     76.21 o
  -7  17  -4     1279.86     1098.32    103.14 o
  -6  17  -4      452.70      595.04     93.56 o
  -5  17  -4      377.26      351.17     61.91 o
  -4  17  -4     1887.80     1804.40    195.01 o
  -3  17  -4     2262.65     2094.08    109.92 o
  -2  17  -4      105.72      167.43     37.09 o
  -1  17  -4     1255.39     1206.74     87.21 o
   0  17  -4     1022.67      938.82     79.86 o
   1  17  -4      105.72       46.32     37.48 o
   2  17  -4     2156.94     2035.72    132.24 o
   3  17  -4     1359.75     1092.97    107.43 o
   4  17  -4       42.16       71.77     40.30 o
   5  17  -4     1105.58      848.16    101.79 o
   6  17  -4      517.83      523.06     79.99 o
   7  17  -4      177.93      128.73     65.86 o
   8  17  -4      293.75      479.81     80.09 o
   9  17  -4       24.66      133.95     46.36 o
  10  17  -4       64.07      223.26     67.97 o
  11  17  -4      227.65      309.35     96.70 o
  12  17  -4       65.33       68.48     76.93 o
  13  17  -4       18.05      167.96     74.25 o
  14  17  -4      134.22      240.46     80.63 o
 -13  18  -4       74.52      159.00     96.70 o
 -12  18  -4       20.89       76.21     68.07 o
 -11  18  -4        3.32      184.54     72.09 o
 -10  18  -4       35.11      197.31     63.02 o
  -9  18  -4       93.53      270.32     84.44 o
  -8  18  -4       64.20      184.75     66.32 o
  -7  18  -4      159.28      175.70     47.64 o
  -6  18  -4      154.26      206.98     48.78 o
  -5  18  -4      126.52      132.42     45.92 o
  -4  18  -4      432.17      406.72     52.93 o
  -3  18  -4      159.54      333.31     87.47 o
  -2  18  -4       46.82      114.88     35.55 o
  -1  18  -4      392.94      306.62     46.43 o
   0  18  -4      493.44      583.55     85.50 o
   1  18  -4      184.21      253.54     57.97 o
   2  18  -4     1853.91     1451.20    124.87 o
   3  18  -4       58.95       58.53     48.25 o
   4  18  -4      203.23      216.46    125.28 o
   5  18  -4      830.97      885.09    104.43 o
   6  18  -4      504.60      484.02     96.91 o
   7  18  -4      300.75      428.65     71.88 o
   8  18  -4      527.10      651.28     92.08 o
   9  18  -4      169.15      381.65     98.50 o
  10  18  -4        2.77      227.69     81.77 o
  11  18  -4      131.93      203.90     77.65 o
  12  18  -4       33.46      102.77     80.53 o
  13  18  -4       43.99      194.84     76.31 o
 -11  19  -4        3.63      153.34     69.20 o
 -10  19  -4       15.99       67.45     57.98 o
  -9  19  -4      219.72      266.62     85.17 o
  -8  19  -4      150.27      279.08     92.17 o
  -7  19  -4       71.66      163.22     64.16 o
  -6  19  -4      137.86      244.08     52.24 o
  -5  19  -4      101.45      193.73     48.25 o
  -4  19  -4       63.58       96.20     82.90 o
  -3  19  -4      132.13      132.83     48.71 o
  -2  19  -4      269.70      263.16     46.74 o
  -1  19  -4      103.36      187.26     40.42 o
   0  19  -4      180.98      169.14     61.58 o
   1  19  -4       63.49      140.90     42.33 o
   2  19  -4       68.29       70.15     47.73 o
   3  19  -4       90.01       66.49     54.84 o
   4  19  -4      210.07      244.57     55.73 o
   5  19  -4       31.47       90.54     42.00 o
   6  19  -4       46.57      218.90     54.37 o
   7  19  -4      152.96      226.22     62.35 o
   8  19  -4      142.76      246.42     61.91 o
   9  19  -4       32.64       56.44    100.87 o
  10  19  -4      103.11      245.74     60.78 o
  11  19  -4       42.80      250.14     89.59 o
 -10  20  -4       23.02       90.21     81.56 o
  -9  20  -4      200.88      362.08     95.26 o
  -8  20  -4       63.81      104.83     69.82 o
  -7  20  -4       99.51      147.47     69.51 o
  -6  20  -4      196.26      332.47     62.76 o
  -5  20  -4       12.27      195.28     48.38 o
  -4  20  -4      232.36      261.80     66.53 o
  -3  20  -4      537.22      550.04     80.54 o
  -2  20  -4      110.61      226.24     43.75 o
  -1  20  -4      238.30      199.69     52.52 o
   0  20  -4        8.84       96.11     38.73 o
   1  20  -4       70.42      202.71     49.71 o
   2  20  -4      375.87      354.26     66.03 o
   3  20  -4      252.64      378.95     96.03 o
   4  20  -4       61.43      181.10     50.48 o
   5  20  -4       43.71      138.69     47.10 o
   6  20  -4       47.98      171.71     58.74 o
   7  20  -4      105.80      198.41    117.81 o
   8  20  -4      177.99      354.62     74.73 o
   9  20  -4      173.13      258.90     63.84 o
  10  20  -4      107.15      264.47     69.12 o
  -7  21  -4       78.38      209.88     77.96 o
  -6  21  -4       97.49      292.18     95.82 o
  -5  21  -4       17.61      240.47     75.95 o
  -4  21  -4       57.02      251.79     89.85 o
  -3  21  -4       21.09      112.51     36.26 o
  -2  21  -4       10.01      143.75     86.80 o
  -1  21  -4       81.79      170.01     40.16 o
   0  21  -4       33.10      163.21     74.20 o
   1  21  -4       12.11      117.76     39.04 o
   2  21  -4       20.75      135.06     52.11 o
   3  21  -4       42.34      109.32     56.54 o
   4  21  -4      227.60      250.05     63.84 o
   5  21  -4       76.24      174.71     58.49 o
   6  21  -4        1.65       63.85     53.27 o
   7  21  -4       74.11      150.42     62.40 o
  -4  22  -4       15.47      287.83     61.97 o
  -3  22  -4       12.25       98.16     48.87 o
  -2  22  -4        0.11      129.77     40.50 o
  -1  22  -4       21.26      116.07     77.96 o
   0  22  -4       56.68      202.33     51.00 o
   1  22  -4       18.90      142.54     50.09 o
   2  22  -4       46.60      225.61     54.76 o
   3  22  -4       62.85      127.85    108.95 o
   4  22  -4       53.41      283.29     64.72 o
   0   1  -3      838.34      974.79     45.03 o
   1   1  -3     4470.64     4886.15    141.56 o
  -1   2  -3      953.12     1175.70     51.15 o
   0   2  -3     2061.46     1938.29     71.61 o
   1   2  -3     1509.52     1747.17     94.43 o
   2   2  -3      822.21      806.55     94.33 o
  -2   3  -3       93.21       84.88     16.41 o
  -1   3  -3     8293.03     9220.07    253.89 o
   0   3  -3     2194.59     2368.78     86.20 o
   1   3  -3     2466.09     2790.06    134.39 o
   2   3  -3      409.08      405.16     25.55 o
   3   3  -3      154.39      193.60     20.34 o
  -3   4  -3      467.04      428.71    108.28 o
  -2   4  -3     5862.66     6630.81    187.77 o
  -1   4  -3     4440.15     4537.20    138.81 o
   0   4  -3      560.25      600.19     96.03 o
   1   4  -3     2590.60     2581.97     98.91 o
   2   4  -3     1088.29     1032.90     77.03 o
   3   4  -3     3186.48     3034.80    143.76 o
   4   4  -3    11850.73    11869.39    323.72 o
  -4   5  -3     6381.80     6579.45    238.30 o
  -3   5  -3     1419.89     1535.88     62.66 o
  -2   5  -3    19497.44    22114.06    577.36 o
  -1   5  -3     7809.81     7808.73    221.97 o
   0   5  -3     1624.88     1667.55     81.10 o
   1   5  -3     7906.72     9004.86    265.40 o
   2   5  -3    16768.65    17302.64    675.14 o
   3   5  -3      944.75      880.69     76.72 o
   4   5  -3    30972.69    32582.84    810.04 o
   5   5  -3     4128.61     4286.07    131.17 o
  -5   6  -3     2507.77     2512.53     93.87 o
  -4   6  -3     2109.11     2229.78     85.90 o
  -3   6  -3      506.38      644.86     58.91 o
  -2   6  -3     7556.46     7995.94    234.52 o
  -1   6  -3     9127.96     9339.97    262.67 o
   0   6  -3     3674.10     4014.27    135.19 o
   1   6  -3     4243.49     4162.40    142.71 o
   2   6  -3      482.87      571.13     69.10 o
   3   6  -3     1270.50     1357.91     96.39 o
   4   6  -3     2427.45     2358.04     79.73 o
   5   6  -3      341.04      425.92     32.84 o
   6   6  -3       56.70       91.00     20.72 o
  -6   7  -3      516.68      609.41     42.32 o
  -5   7  -3    26368.62    27508.54    567.86 o
  -4   7  -3    24989.46    26205.82    544.20 o
  -3   7  -3     1475.21     1634.35     61.26 o
  -2   7  -3    25405.26    25773.48    547.26 o
  -1   7  -3     4858.46     4609.11    133.84 o
   0   7  -3     1465.61     1384.81     57.69 o
   1   7  -3     6889.91     7042.59    173.85 o
   2   7  -3     6695.77     6452.32    278.67 o
   3   7  -3      335.01      311.72     61.07 o
   4   7  -3    35027.45    36597.04   1054.68 o
   5   7  -3     1337.09     1529.62     62.40 o
   6   7  -3     9737.34     8719.58    362.13 o
   7   7  -3     8013.85     7766.87    184.19 o
  -7   8  -3     2019.53     1980.48     68.86 o
  -6   8  -3     1005.49      994.98     48.53 o
  -5   8  -3     4082.90     3898.07    111.38 o
  -4   8  -3     1379.93     1380.97     57.50 o
  -3   8  -3     4650.68     4022.50    118.20 o
  -2   8  -3     3184.39     3244.51    100.47 o
  -1   8  -3     4758.36     4902.73    133.70 o
   0   8  -3      169.28      162.45     26.46 o
   1   8  -3    13064.11    14008.65    317.73 o
   2   8  -3    10234.18    10220.30    304.09 o
   3   8  -3     6957.07     7714.52    234.43 o
   4   8  -3     4677.34     4668.65    122.53 o
   5   8  -3     6238.40     5650.12    337.98 o
   6   8  -3      904.35      902.85     51.38 o
   7   8  -3     5655.89     5505.93    177.26 o
   8   8  -3     1050.45     1151.11     51.59 o
  -8   9  -3     1525.72     1430.45     93.08 o
  -7   9  -3     1078.86      930.69     83.15 o
  -6   9  -3     2197.76     2117.97     75.91 o
  -5   9  -3     3907.41     3377.06    102.75 o
  -4   9  -3      543.07      537.70     42.78 o
  -3   9  -3      448.61      440.55     70.34 o
  -2   9  -3     1293.48     1218.35     58.79 o
  -1   9  -3     1557.57     1520.11     65.28 o
   0   9  -3     2520.31     2840.21    140.56 o
   1   9  -3     4278.86     3803.92    120.01 o
   2   9  -3     2506.77     2458.69    239.59 o
   3   9  -3     2163.90     1986.14     98.58 o
   4   9  -3     2218.86     2075.54     65.42 o
   5   9  -3     3414.67     3143.96    106.16 o
   6   9  -3       96.44      115.37     22.49 o
   7   9  -3     1574.21     1572.86     87.02 o
   8   9  -3     3406.93     3121.00    130.94 o
   9   9  -3     1204.43     1112.20     80.99 o
  -9  10  -3      213.50      203.58     38.97 o
  -8  10  -3     1138.96     1063.07     83.60 o
  -7  10  -3     2870.45     2701.10     91.23 o
  -6  10  -3      132.42      194.37     39.63 o
  -5  10  -3      734.24      811.03     52.97 o
  -4  10  -3     3557.51     3225.55    102.59 o
  -3  10  -3      789.94      951.22     57.67 o
  -2  10  -3     6127.92     5810.90    155.28 o
  -1  10  -3     1738.69     1828.94     80.80 o
   0  10  -3     1165.35     1304.83     67.02 o
   1  10  -3      178.90      229.51     34.13 o
   2  10  -3      859.72      989.94     89.90 o
   3  10  -3     2332.67     2333.11    107.43 o
   4  10  -3     1367.69     1251.26    117.24 o
   5  10  -3     1399.09     1590.78     89.02 o
   6  10  -3     1254.02     1437.43    152.41 o
   7  10  -3     3025.34     2474.30    162.19 o
   8  10  -3       36.85       82.32     37.64 o
   9  10  -3     1381.28     1119.30    134.18 o
  10  10  -3      287.74      310.80     81.56 o
 -10  11  -3      187.11      219.35     70.23 o
  -9  11  -3       21.38       45.83     30.58 o
  -8  11  -3       62.06       52.25     23.27 o
  -7  11  -3      468.37      502.65     44.26 o
  -6  11  -3      109.97      110.15     26.15 o
  -5  11  -3      810.87      742.94     53.80 o
  -4  11  -3      548.63      614.27     56.92 o
  -3  11  -3     2468.06     2260.12     87.95 o
  -2  11  -3      628.50      643.62     51.99 o
  -1  11  -3      972.07      887.52     59.65 o
   0  11  -3     1347.10     1361.47     74.78 o
   1  11  -3      619.27      715.39     62.57 o
   2  11  -3      381.54      483.14     60.63 o
   3  11  -3     1445.98     1474.05     92.23 o
   4  11  -3      682.68      684.36     75.12 o
   5  11  -3      143.10      178.03     45.92 o
   6  11  -3      143.90      162.05     50.41 o
   7  11  -3       85.47      159.73     40.68 o
   8  11  -3      586.06      537.67     93.30 o
   9  11  -3       32.81       21.91     33.98 o
  10  11  -3      293.90      414.81     86.50 o
  11  11  -3       62.41       70.64     58.18 o
 -11  12  -3      168.15      217.91     76.31 o
 -10  12  -3      787.41      683.28    122.34 o
  -9  12  -3      113.80      147.88     60.66 o
  -8  12  -3      424.30      548.74     50.11 o
  -7  12  -3      425.45      518.49     47.15 o
  -6  12  -3      751.01      772.84     56.67 o
  -5  12  -3     1491.02     1448.25     76.26 o
  -4  12  -3      820.15      816.73    109.76 o
  -3  12  -3      800.91      849.36     79.22 o
  -2  12  -3      184.42      180.03     33.89 o
  -1  12  -3       50.18       75.73     26.09 o
   0  12  -3      219.65      216.95     36.96 o
   1  12  -3      466.96      540.55     53.34 o
   2  12  -3     1860.63     1495.91    101.18 o
   3  12  -3      297.98      352.94     54.90 o
   4  12  -3      717.00      765.17    164.00 o
   5  12  -3      285.21      373.97    103.34 o
   6  12  -3       80.14      161.83     43.38 o
   7  12  -3      373.03      421.28     63.46 o
   8  12  -3      150.02      165.47     91.24 o
   9  12  -3      711.37      737.73    159.47 o
  10  12  -3       31.77        7.02     33.39 o
  11  12  -3      238.17      229.54     78.16 o
  12  12  -3      650.70      546.00    117.50 o
 -12  13  -3      161.93      202.05     83.41 o
 -11  13  -3     2402.10     2220.78    189.90 o
 -10  13  -3      932.02      739.51    126.36 o
  -9  13  -3       13.83       27.80     51.28 o
  -8  13  -3     2069.14     1858.76     82.78 o
  -7  13  -3      184.74      213.13     47.61 o
  -6  13  -3      518.60      497.89     50.17 o
  -5  13  -3      395.04      512.57     50.46 o
  -4  13  -3      249.26      248.78     39.02 o
  -3  13  -3      224.51      277.70     40.97 o
  -2  13  -3      253.93      208.34     40.41 o
  -1  13  -3      551.89      494.60     51.43 o
   0  13  -3        1.24       10.68     20.69 o
   1  13  -3      151.09      171.06     58.08 o
   2  13  -3        9.86       38.91     36.20 o
   3  13  -3      387.93      337.91     55.09 o
   4  13  -3     1374.83     1383.54    101.42 o
   5  13  -3      681.49      669.35     76.51 o
   6  13  -3      976.41     1155.90    204.01 o
   7  13  -3      821.08      824.21    133.98 o
   8  13  -3      124.06      134.05     78.37 o
   9  13  -3     1951.54     1972.23    163.95 o
  10  13  -3      431.15      493.40     77.52 o
  11  13  -3      521.62      391.92     70.04 o
  12  13  -3      777.85      695.84    133.46 o
  13  13  -3      188.73      304.31     87.74 o
 -13  14  -3      193.26      417.69     97.42 o
 -12  14  -3      237.72      177.13     72.09 o
 -11  14  -3      285.80      205.14     81.56 o
 -10  14  -3      236.22      274.14     93.71 o
  -9  14  -3       66.44      156.22     70.13 o
  -8  14  -3      318.38      275.91     39.78 o
  -7  14  -3        5.87        3.20     27.11 o
  -6  14  -3      118.66      101.23     29.90 o
  -5  14  -3      128.27      147.79     31.09 o
  -4  14  -3      328.54      423.09     48.58 o
  -3  14  -3      849.78      784.80     63.12 o
  -2  14  -3      292.42      352.77     58.75 o
  -1  14  -3       48.74       50.99     25.20 o
   0  14  -3      168.81      240.42     38.20 o
   1  14  -3       91.87      147.35     32.62 o
   2  14  -3     1238.53     1109.59     94.23 o
   3  14  -3      220.88      247.48     48.37 o
   4  14  -3      110.78      193.61     64.62 o
   5  14  -3      662.63      642.76    134.65 o
   6  14  -3      605.19      617.70    118.63 o
   7  14  -3      798.12      851.43     94.14 o
   8  14  -3      191.64      232.75     55.11 o
   9  14  -3      386.17      473.21     97.57 o
  10  14  -3     1837.01     1510.88    123.53 o
  11  14  -3      188.58      302.73     60.33 o
  12  14  -3      237.70      365.99     98.04 o
  13  14  -3      150.57      178.77     77.44 o
  14  14  -3      624.55      422.22    108.23 o
 -14  15  -3      335.84      402.14    110.40 o
 -13  15  -3       73.64      192.16     70.13 o
 -12  15  -3       16.96      131.82     67.14 o
 -11  15  -3      289.77      211.21     79.81 o
 -10  15  -3      529.01      589.67    119.66 o
  -9  15  -3      123.54      176.30     72.60 o
  -8  15  -3     2993.01     2408.66    123.49 o
  -7  15  -3      650.58      630.79     65.94 o
  -6  15  -3       23.69       53.41     23.20 o
  -5  15  -3      822.26      719.66     83.32 o
  -4  15  -3     1171.51     1263.75     77.92 o
  -3  15  -3      887.33      750.57     63.18 o
  -2  15  -3     1118.17     1145.89     76.39 o
  -1  15  -3       94.85      175.28     35.87 o
   0  15  -3      185.56      289.28     42.55 o
   1  15  -3      321.06      280.30     44.71 o
   2  15  -3      261.02      199.51     46.95 o
   3  15  -3      926.40      847.85     89.31 o
   4  15  -3      790.42      767.47     87.52 o
   5  15  -3       62.93      169.74     44.73 o
   6  15  -3      326.04      298.41     58.15 o
   7  15  -3       89.88       57.70     39.49 o
   8  15  -3      293.78      355.61     64.60 o
   9  15  -3      228.04      374.50     71.09 o
  10  15  -3      137.58       98.43     55.04 o
  11  15  -3       56.48      112.23     47.32 o
  12  15  -3       75.58      116.31     53.11 o
  13  15  -3       24.80      164.67     74.56 o
  14  15  -3      324.67      359.71     91.55 o
  15  15  -3      262.06      454.25    108.44 o
 -15  16  -3      114.32       92.27     76.31 o
 -14  16  -3      215.08      264.97     82.08 o
 -13  16  -3      186.55      260.34     77.44 o
 -12  16  -3       89.98      110.29     72.29 o
 -11  16  -3     1219.85      866.89    142.42 o
 -10  16  -3      357.13      285.77     90.21 o
  -9  16  -3       92.45      102.16     71.16 o
  -8  16  -3      927.81      652.62     84.14 o
  -7  16  -3      962.18      812.48     65.89 o
  -6  16  -3       79.35       90.56     31.90 o
  -5  16  -3     2557.99     1927.85     97.81 o
  -4  16  -3      968.79      887.65     71.88 o
  -3  16  -3     1788.33     1495.33     84.70 o
  -2  16  -3      955.43      885.98     83.05 o
  -1  16  -3      979.35     1047.72     85.03 o
   0  16  -3      330.08      456.16     54.70 o
   1  16  -3     4819.34     3904.60    145.89 o
   2  16  -3      617.11      483.02     74.76 o
   3  16  -3     1079.96      804.07     92.27 o
   4  16  -3      793.56      790.99     91.41 o
   5  16  -3      100.24       83.21     40.27 o
   6  16  -3      967.25     1156.70    107.85 o
   7  16  -3      898.51      998.78    105.43 o
   8  16  -3       40.47       49.77     41.11 o
   9  16  -3      364.77      344.13     69.87 o
  10  16  -3      495.82      617.00     87.98 o
  11  16  -3        7.45       93.38     41.67 o
  12  16  -3     1308.93     1345.95    138.10 o
  13  16  -3      265.50      339.94    101.44 o
  14  16  -3       46.65      234.18     90.21 o
  15  16  -3      302.28      599.66    132.12 o
  16  16  -3       37.69      242.93     90.31 o
 -15  17  -3       71.90      127.90     80.84 o
 -14  17  -3       12.59      269.71     77.96 o
 -13  17  -3        3.04      234.28     85.68 o
 -12  17  -3       42.44      152.31     69.82 o
 -11  17  -3       89.02      200.30     76.10 o
 -10  17  -3        1.80       41.40     66.53 o
  -9  17  -3      191.42      293.80     86.50 o
  -8  17  -3        9.16      119.86     38.40 o
  -7  17  -3      131.04      194.96     35.09 o
  -6  17  -3      275.45      290.46     43.68 o
  -5  17  -3       58.80      175.08     36.48 o
  -4  17  -3      385.83      338.06     45.69 o
  -3  17  -3     1380.89     1184.41     83.14 o
  -2  17  -3      805.16      647.08     65.41 o
  -1  17  -3      143.25       96.14     32.40 o
   0  17  -3      531.32      497.25     57.73 o
   1  17  -3      580.36      415.50     68.27 o
   2  17  -3      196.96      188.97     54.94 o
   3  17  -3      166.19       84.75     41.32 o
   4  17  -3      977.93     1064.84    105.72 o
   5  17  -3      466.31      398.89     74.25 o
   6  17  -3      512.01      556.22     80.10 o
   7  17  -3      207.02      268.62     57.96 o
   8  17  -3       44.50       92.80     48.56 o
   9  17  -3      237.52      393.05     72.19 o
  10  17  -3     1046.18      755.59     96.58 o
  11  17  -3       33.30      127.78     46.15 o
  12  17  -3       84.61      224.23     60.89 o
  13  17  -3      349.07      520.00    100.72 o
  14  17  -3       10.06      220.48     82.38 o
  15  17  -3      115.13      303.28     96.29 o
 -14  18  -3       67.99      234.28     73.32 o
 -13  18  -3      305.37      299.06     95.15 o
 -12  18  -3       43.39      256.83     83.41 o
 -11  18  -3      223.25      318.21     97.63 o
 -10  18  -3      327.35      354.56     86.61 o
  -9  18  -3       50.55      257.66     81.56 o
  -8  18  -3      490.95      474.71     70.66 o
  -7  18  -3      188.82      264.76     60.72 o
  -6  18  -3       66.03      139.44     33.94 o
  -5  18  -3      721.09      706.18     66.82 o
  -4  18  -3      312.73      286.88     43.51 o
  -3  18  -3       44.68       40.63     28.26 o
  -2  18  -3     1268.57     1099.24     85.42 o
  -1  18  -3      351.10      327.52     52.37 o
   0  18  -3      184.32      196.48     41.64 o
   1  18  -3      586.71      599.27     98.40 o
   2  18  -3      788.19      752.65     91.40 o
   3  18  -3      348.74      307.95    135.83 o
   4  18  -3     1232.14     1057.61    109.67 o
   5  18  -3      156.71      225.67     55.30 o
   6  18  -3      109.41      205.73     48.08 o
   7  18  -3      501.37      571.86     84.20 o
   8  18  -3       20.53       97.07     48.04 o
   9  18  -3      106.34      181.03     57.82 o
  10  18  -3      113.34      215.41     79.76 o
  11  18  -3        4.51      102.39     88.05 o
  12  18  -3        8.36      164.25     50.82 o
  13  18  -3        8.13      173.07     97.47 o
  14  18  -3       17.74      171.67     84.44 o
 -13  19  -3       94.37      189.79     77.34 o
 -12  19  -3       44.13      198.14     77.34 o
 -11  19  -3      133.07      185.78     71.37 o
 -10  19  -3      170.18      265.69     85.06 o
  -9  19  -3       73.59      142.94     67.86 o
  -8  19  -3      104.62      275.47     84.24 o
  -7  19  -3      109.56      187.18     45.15 o
  -6  19  -3       47.70       93.25     31.21 o
  -5  19  -3      491.48      515.77     66.62 o
  -4  19  -3      295.72      346.19     63.10 o
  -3  19  -3        8.28       92.05     30.44 o
  -2  19  -3     1770.42     1366.20     95.15 o
  -1  19  -3      227.98      222.23     44.70 o
   0  19  -3      230.53      430.12     55.83 o
   1  19  -3     1161.17      884.06    102.39 o
   2  19  -3      614.47      392.44     69.11 o
   3  19  -3       71.36      221.30     56.60 o
   4  19  -3      657.13      630.05    173.88 o
   5  19  -3      387.88      447.99     75.94 o
   6  19  -3       73.33      253.44     56.59 o
   7  19  -3      150.72      214.99     55.35 o
   8  19  -3       28.50       71.15     45.12 o
   9  19  -3      186.10      282.63     66.06 o
  10  19  -3      265.05      245.53     80.22 o
  11  19  -3       85.93      285.68     62.98 o
  12  19  -3      519.15      464.25     78.98 o
  13  19  -3       30.37      201.52     64.21 o
 -11  20  -3       28.56      289.79     90.83 o
 -10  20  -3        0.36       82.18     61.27 o
  -9  20  -3        3.22       55.92     60.45 o
  -8  20  -3       37.11      139.95     63.64 o
  -7  20  -3       40.07      132.26     41.44 o
  -6  20  -3       31.47       97.24     33.08 o
  -5  20  -3      134.78      170.01     36.58 o
  -4  20  -3        0.44       68.70     32.14 o
  -3  20  -3       13.38       56.56     29.46 o
  -2  20  -3      135.86      166.02     46.05 o
  -1  20  -3       18.76      114.60     34.51 o
   0  20  -3      191.10      317.39     61.40 o
   1  20  -3       58.54       73.51     38.88 o
   2  20  -3      191.93      172.68     53.51 o
   3  20  -3      240.32      171.49     51.50 o
   4  20  -3       35.28       -3.83     34.81 o
   5  20  -3        7.65      117.14     44.44 o
   6  20  -3       60.86      137.68     46.69 o
   7  20  -3       14.42      198.92     56.92 o
   8  20  -3       29.67      181.44    109.31 o
   9  20  -3       10.83      129.79     49.33 o
  10  20  -3        0.22      122.14     49.30 o
  11  20  -3       59.33      232.39     71.42 o
  -9  21  -3       19.29      169.51     71.26 o
  -8  21  -3       22.61      147.47     65.29 o
  -7  21  -3      219.82      298.58     58.80 o
  -6  21  -3       21.50      101.55     44.48 o
  -5  21  -3      314.81      193.61     43.47 o
  -4  21  -3       12.39       43.58     31.87 o
  -3  21  -3      226.65      267.90     46.93 o
  -2  21  -3      522.03      462.94     58.60 o
  -1  21  -3       39.95      185.45     38.83 o
   0  21  -3      559.39      471.35    159.36 o
   1  21  -3      317.76      203.25     56.42 o
   2  21  -3       32.03      153.77     48.22 o
   3  21  -3      255.12      167.04     85.11 o
   4  21  -3      122.74      158.76     53.88 o
   5  21  -3       33.81      130.13     48.64 o
   6  21  -3      101.55      233.45    115.29 o
   7  21  -3       41.07      183.35     55.14 o
   8  21  -3        6.55      210.70     68.79 o
   9  21  -3       50.31      190.98     67.62 o
  -7  22  -3        0.10      186.02     56.58 o
  -6  22  -3        0.63      100.77     87.07 o
  -5  22  -3      155.34      176.82     46.43 o
  -4  22  -3       51.01      143.02     37.59 o
  -3  22  -3       64.05      136.21     38.59 o
  -2  22  -3       20.57      111.70     34.07 o
  -1  22  -3        4.90      118.86     33.47 o
   0  22  -3      174.22      274.21     77.70 o
   1  22  -3      147.90      139.77     53.54 o
   2  22  -3       68.75      121.22     54.01 o
   3  22  -3       31.85       82.99     49.55 o
   4  22  -3      111.54      141.13     51.49 o
   5  22  -3       14.19      109.00     51.63 o
   6  22  -3       12.56      192.10     53.33 o
   7  22  -3       39.78      290.19     69.06 o
  -3  23  -3       40.61      179.53     43.57 o
  -2  23  -3       22.72      187.85     41.90 o
  -1  23  -3       70.50       54.53     42.33 o
   0  23  -3        9.80       98.55     46.05 o
   1  23  -3       25.80       56.85     45.32 o
   2  23  -3        6.74       55.11     52.46 o
   3  23  -3       26.22       86.04     66.01 o
   0   0  -2    44217.22    50857.42   1756.13 o
   0   1  -2      690.74      780.57     34.66 o
   1   1  -2     3825.01     4183.56    117.04 o
  -1   2  -2       52.01       67.98     25.64 o
   0   2  -2    10324.72    11434.34    296.44 o
   1   2  -2     1580.20     1639.73     53.00 o
   2   2  -2     2010.87     2463.46     75.56 o
  -2   3  -2     9476.01    10615.48    277.58 o
  -1   3  -2    16805.41    20008.13    503.67 o
   0   3  -2     7910.94     8819.65    233.49 o
   1   3  -2     5413.54     5897.53    174.43 o
   2   3  -2      481.86      490.38     51.54 o
   3   3  -2    32922.66    36716.21    923.22 o
  -3   4  -2      232.67      269.62     20.56 o
  -2   4  -2    32294.62    35807.07    719.03 o
  -1   4  -2    54404.82    62661.06   1244.22 o
   0   4  -2    12450.48    14827.21    316.88 o
   1   4  -2    89400.59   101792.74   2446.03 o
   2   4  -2    25289.84    28001.22   1007.77 o
   3   4  -2     1913.20     2018.29     67.16 o
   4   4  -2     7972.71     8350.06    202.18 o
  -4   5  -2     6131.94     5963.38    141.88 o
  -3   5  -2     1286.91     1359.31     56.62 o
  -2   5  -2    42375.96    48627.07    980.74 o
  -1   5  -2     2650.00     3227.41     86.41 o
   0   5  -2     2140.89     2432.48     72.43 o
   1   5  -2    41731.04    45189.53    917.81 o
   2   5  -2    20916.70    23348.14    594.04 o
   3   5  -2    12414.10    12210.30    253.52 o
   4   5  -2     2011.83     2157.75     52.73 o
   5   5  -2     8087.09     8794.48    196.61 o
  -5   6  -2     4133.54     4011.88    104.22 o
  -4   6  -2    11620.80    11796.23    332.35 o
  -3   6  -2     3514.74     3690.89    109.34 o
  -2   6  -2     1517.18     1515.26     54.32 o
  -1   6  -2      331.81      329.48     33.17 o
   0   6  -2      811.24      900.54     58.24 o
   1   6  -2      338.28      391.69     28.13 o
   2   6  -2     5271.16     5045.51    115.24 o
   3   6  -2      539.94      661.85     30.09 o
   4   6  -2     1806.10     2260.73     63.42 o
   5   6  -2     1970.39     2118.57     55.56 o
   6   6  -2    16268.74    17349.34    328.69 o
  -6   7  -2     3854.85     3932.09    107.80 o
  -5   7  -2      835.61      795.26     57.64 o
  -4   7  -2      128.26      188.49     23.28 o
  -3   7  -2      317.24      335.93     29.37 o
  -2   7  -2     7054.47     8101.70    193.78 o
  -1   7  -2      819.09      937.26     45.29 o
   0   7  -2     1340.93     1357.07     66.67 o
   1   7  -2     2933.45     3330.26     67.23 o
   2   7  -2     4267.45     4515.97    111.29 o
   3   7  -2     1642.60     1753.62     54.18 o
   4   7  -2     1380.05     1392.92     80.39 o
   5   7  -2     1593.75     1520.89     45.09 o
   6   7  -2      435.72      544.83     35.84 o
   7   7  -2     2958.09     2946.49     75.07 o
  -7   8  -2      204.85      171.39     22.17 o
  -6   8  -2    13661.42    13058.68    298.74 o
  -5   8  -2     1141.39      990.98     68.79 o
  -4   8  -2     9700.12     9555.80    419.22 o
  -3   8  -2     1952.00     1829.86     82.31 o
  -2   8  -2     3379.36     2868.14     91.70 o
  -1   8  -2     7680.87     7283.28    189.14 o
   0   8  -2    13689.90    14806.73    325.91 o
   1   8  -2     2881.48     2836.73     90.28 o
   2   8  -2     8613.06     8209.85    189.97 o
   3   8  -2     6207.34     6126.28    148.97 o
   4   8  -2      417.80      499.66     48.81 o
   5   8  -2     2067.61     2388.55     60.77 o
   6   8  -2     6950.22     6820.02    158.47 o
   7   8  -2     1304.02     1237.07     44.94 o
   8   8  -2     7592.99     7543.94    156.77 o
  -8   9  -2      268.95      284.15     28.45 o
  -7   9  -2     6124.94     5443.81    142.47 o
  -6   9  -2      248.44      261.14     31.89 o
  -5   9  -2      121.63      103.89     22.03 o
  -4   9  -2      692.12      829.60     53.72 o
  -3   9  -2     8798.90     9329.07    219.91 o
  -2   9  -2      535.58      561.24     42.18 o
  -1   9  -2     7807.06     7107.62    176.88 o
   0   9  -2     1632.78     1398.23     83.83 o
   1   9  -2      225.53      500.30     50.30 o
   2   9  -2      987.19     1000.97     43.30 o
   3   9  -2    12923.86    13190.09    341.61 o
   4   9  -2      355.32      449.98     50.33 o
   5   9  -2     8465.74     8191.87    165.23 o
   6   9  -2     1903.36     1982.07     56.99 o
   7   9  -2      379.31      468.30     29.97 o
   8   9  -2      964.07      975.95     52.83 o
   9   9  -2     4397.19     4086.41    105.48 o
  -9  10  -2       21.75       42.16     19.20 o
  -8  10  -2     4715.23     4441.84    127.78 o
  -7  10  -2     1432.26     1179.70     58.84 o
  -6  10  -2     1476.55     1422.37     62.14 o
  -5  10  -2     6090.14     5599.95    154.70 o
  -4  10  -2     1355.86     1266.49     58.16 o
  -3  10  -2      649.01      601.80     45.73 o
  -2  10  -2     4835.91     4769.55    136.17 o
  -1  10  -2     1258.66     1349.06     61.28 o
   0  10  -2     3021.53     3226.18    104.29 o
   1  10  -2     1458.95     1310.49     62.84 o
   2  10  -2      835.09      907.86     38.22 o
   3  10  -2      484.12      588.78     45.50 o
   4  10  -2     6450.64     6345.89    161.79 o
   5  10  -2     2023.21     2085.12     73.83 o
   6  10  -2     2525.14     2425.34     65.07 o
   7  10  -2     2440.89     2166.86     63.40 o
   8  10  -2      785.58      759.84     42.26 o
   9  10  -2      427.27      408.75     33.76 o
  10  10  -2     1733.28     1709.95     64.18 o
 -10  11  -2     1132.75     1072.31     58.64 o
  -9  11  -2     2403.44     2186.85     83.10 o
  -8  11  -2      148.50      105.37     26.83 o
  -7  11  -2     1978.35     1982.56     97.87 o
  -6  11  -2     1753.43     1573.76     68.28 o
  -5  11  -2      299.88      331.48     38.29 o
  -4  11  -2     2243.62     1861.42     75.00 o
  -3  11  -2     8927.46     8497.98    218.17 o
  -2  11  -2     1778.76     1593.92     70.55 o
  -1  11  -2     5328.71     4983.17    247.71 o
   0  11  -2     1143.19     1192.18     66.68 o
   1  11  -2     1330.05     1303.82     65.26 o
   2  11  -2     1553.65     1386.36     47.76 o
   3  11  -2     2364.00     2141.26    138.98 o
   4  11  -2     3484.86     3148.90     99.05 o
   5  11  -2     4779.00     4472.87    128.80 o
   6  11  -2     1462.10     1396.36    134.85 o
   7  11  -2     2660.89     2345.44    134.41 o
   8  11  -2       23.07       43.44     23.03 o
   9  11  -2      748.07      902.07     72.10 o
  10  11  -2      101.74      156.04     31.47 o
  11  11  -2     1299.73     1445.81     79.92 o
 -11  12  -2      271.51      253.75     39.77 o
 -10  12  -2       93.03      142.38     59.01 o
  -9  12  -2     1276.42     1211.76     69.11 o
  -8  12  -2      955.58     1010.47     63.30 o
  -7  12  -2     1766.87     1652.27     75.11 o
  -6  12  -2     2093.24     2011.25     86.01 o
  -5  12  -2     1299.12     1328.38     71.19 o
  -4  12  -2      493.84      670.04     53.10 o
  -3  12  -2     1097.49     1091.70     64.95 o
  -2  12  -2     1112.29     1093.88     66.28 o
  -1  12  -2     1633.23     1541.36     72.59 o
   0  12  -2     1730.49     1471.62     69.30 o
   1  12  -2      278.52      318.41     40.43 o
   2  12  -2     5165.79     5067.11    119.89 o
   3  12  -2      375.46      426.88     38.71 o
   4  12  -2      985.54      938.24     52.75 o
   5  12  -2      408.78      447.29     56.13 o
   6  12  -2     2567.82     2432.32    104.41 o
   7  12  -2      364.24      411.17     42.44 o
   8  12  -2     1481.50     1516.04    196.23 o
   9  12  -2     1269.58     1352.50    103.76 o
  10  12  -2      475.68      526.04     74.06 o
  11  12  -2      174.98      207.99     53.69 o
  12  12  -2      484.03      599.07     79.76 o
 -12  13  -2      102.23       79.71     43.43 o
 -11  13  -2      684.22      792.75    132.02 o
 -10  13  -2      200.92      236.53     48.28 o
  -9  13  -2      618.40      717.71     58.59 o
  -8  13  -2       87.68      107.51     28.27 o
  -7  13  -2      337.03      359.42     52.26 o
  -6  13  -2      205.63      146.53     40.69 o
  -5  13  -2     2075.48     2106.36    129.47 o
  -4  13  -2      388.66      383.44     45.62 o
  -3  13  -2      381.63      381.62     44.66 o
  -2  13  -2     2183.60     1794.56     87.33 o
  -1  13  -2       94.86       72.96     44.87 o
   0  13  -2      241.29      205.76     34.69 o
   1  13  -2     2260.88     2156.54     88.88 o
   2  13  -2     1464.92     1285.48     55.77 o
   3  13  -2     2677.90     2413.65    302.71 o
   4  13  -2     2671.33     2319.73    120.99 o
   5  13  -2      388.40      357.08     59.29 o
   6  13  -2      351.24      338.02     57.80 o
   7  13  -2      375.26      338.50     58.55 o
   8  13  -2       25.93       -7.93     25.58 o
   9  13  -2      439.72      436.59     68.14 o
  10  13  -2      377.42      387.91     66.42 o
  11  13  -2      359.79      317.02     59.26 o
  12  13  -2        5.39       32.41     37.44 o
  13  13  -2      431.69      372.69     69.26 o
 -13  14  -2       15.22       44.08     46.22 o
 -12  14  -2     1074.56     1172.03    159.11 o
 -11  14  -2      403.62      451.57    100.20 o
 -10  14  -2      484.81      478.12     66.09 o
  -9  14  -2      464.80      459.33     89.14 o
  -8  14  -2       42.78       61.40     27.68 o
  -7  14  -2        2.14       47.52     26.89 o
  -6  14  -2     2177.91     2029.63     87.42 o
  -5  14  -2        6.42       -7.69     22.88 o
  -4  14  -2      294.09      285.21     38.64 o
  -3  14  -2       13.78       27.51     27.14 o
  -2  14  -2      579.06      516.59     64.17 o
  -1  14  -2       79.21      119.45     30.06 o
   0  14  -2     3708.91     3080.83    208.27 o
   1  14  -2      245.08      191.69     34.65 o
   2  14  -2      164.09      204.20     47.27 o
   3  14  -2       32.93       31.49     26.84 o
   4  14  -2      543.75      422.11     90.73 o
   5  14  -2      180.22      194.82     49.28 o
   6  14  -2      736.82      566.43     73.94 o
   7  14  -2      472.59      399.45     64.07 o
   8  14  -2      512.53      542.34     75.98 o
   9  14  -2      227.04      167.96     52.69 o
  10  14  -2     1422.06     1292.20    272.18 o
  11  14  -2      549.49      454.14     74.61 o
  12  14  -2     1075.24      795.64     95.14 o
  13  14  -2        7.36      147.83     50.69 o
  14  14  -2       79.54      165.84     55.47 o
 -14  15  -2      160.65      224.29     81.77 o
 -13  15  -2      300.55      314.92     97.52 o
 -12  15  -2       28.09       53.24     61.48 o
 -11  15  -2      352.71      367.13     98.14 o
 -10  15  -2        6.17       48.15     32.59 o
  -9  15  -2      210.15      225.64     36.89 o
  -8  15  -2      116.87      142.64     34.56 o
  -7  15  -2      678.64      663.46    113.66 o
  -6  15  -2      533.71      408.06     48.12 o
  -5  15  -2      244.60      168.48     52.04 o
  -4  15  -2       35.06       48.97     24.02 o
  -3  15  -2     1843.39     1517.03     80.00 o
  -2  15  -2      393.67      294.06     66.54 o
  -1  15  -2     1459.06     1510.96     81.82 o
   0  15  -2      561.11      617.57     69.74 o
   1  15  -2      666.96      569.39     78.89 o
   2  15  -2      208.85      283.86     82.13 o
   3  15  -2      994.29      769.60    103.80 o
   4  15  -2      104.30      110.28     37.31 o
   5  15  -2     1168.13     1127.56    220.43 o
   6  15  -2      243.88      271.14     58.65 o
   7  15  -2      299.67      201.61     52.64 o
   8  15  -2       11.20       59.55     40.43 o
   9  15  -2      305.84      269.52     61.38 o
  10  15  -2      227.91      209.93     55.31 o
  11  15  -2     1207.15     1198.81    114.58 o
  12  15  -2       37.28       45.90     71.67 o
  13  15  -2       91.39      137.33     53.69 o
  14  15  -2       39.84      123.19     90.62 o
  15  15  -2       81.57      169.02     56.74 o
 -15  16  -2      256.02      304.93     92.48 o
 -14  16  -2      649.69      495.85    109.98 o
 -13  16  -2       74.64      186.09     74.46 o
 -12  16  -2      566.36      453.22     99.79 o
 -11  16  -2       22.16       53.65     55.92 o
 -10  16  -2       52.22       64.16     43.72 o
  -9  16  -2       24.20       31.86     24.60 o
  -8  16  -2      531.83      329.08     44.46 o
  -7  16  -2      215.35      256.70     41.21 o
  -6  16  -2      206.47      244.21     39.89 o
  -5  16  -2      113.99      131.34     31.26 o
  -4  16  -2      146.25      153.80     36.66 o
  -3  16  -2      153.82      173.56     36.31 o
  -2  16  -2     2247.04     1951.48     97.80 o
  -1  16  -2      944.54      867.57     69.23 o
   0  16  -2      825.74      735.14     70.28 o
   1  16  -2      917.33     1057.56     83.58 o
   2  16  -2      190.96      295.83     52.86 o
   3  16  -2      110.43       65.94     36.19 o
   4  16  -2      102.05      120.57     63.75 o
   5  16  -2      403.11      297.36     59.45 o
   6  16  -2      248.36      180.48     52.67 o
   7  16  -2      410.21      434.90    105.30 o
   8  16  -2       29.81       60.48     78.32 o
   9  16  -2      168.27      134.31     49.84 o
  10  16  -2      631.77      441.45     90.88 o
  11  16  -2       88.28      132.77     52.85 o
  12  16  -2      547.75      477.22     81.48 o
  13  16  -2       85.77      106.70     49.27 o
  14  16  -2      596.48      717.98     94.69 o
  15  16  -2      129.77      300.28     68.75 o
  16  16  -2       63.84      209.57     85.47 o
 -16  17  -2       92.60      365.89     99.89 o
 -15  17  -2      526.22      572.78    123.17 o
 -14  17  -2      159.31       85.99     70.64 o
 -13  17  -2       63.29      159.62     68.69 o
 -12  17  -2      508.75      491.42    107.62 o
 -11  17  -2      111.22      138.72     70.75 o
 -10  17  -2        2.45      100.92     66.83 o
  -9  17  -2     1081.21     1095.99     76.88 o
  -8  17  -2      382.94      333.90     45.14 o
  -7  17  -2      910.35      806.81     77.46 o
  -6  17  -2       89.26      130.91     30.86 o
  -5  17  -2      417.73      438.39     51.84 o
  -4  17  -2      111.19      153.03     35.13 o
  -3  17  -2      763.01      727.93     65.34 o
  -2  17  -2       75.10      102.19     30.24 o
  -1  17  -2     1800.83     1577.61     93.14 o
   0  17  -2      148.66      139.78     36.27 o
   1  17  -2      477.35      502.01     58.58 o
   2  17  -2      605.50      593.44     76.87 o
   3  17  -2      742.29      631.92     83.00 o
   4  17  -2      690.08      507.35     74.17 o
   5  17  -2      613.94      672.02     87.31 o
   6  17  -2     1030.81      921.38    101.01 o
   7  17  -2       77.71      101.96     46.64 o
   8  17  -2      139.56      119.31     48.83 o
   9  17  -2       27.06      125.85     44.13 o
  10  17  -2      151.59      285.33     67.29 o
  11  17  -2     1027.44      970.34    107.55 o
  12  17  -2      162.27      169.57     56.51 o
  13  17  -2      150.75      317.59     68.62 o
  14  17  -2       55.94      230.99     66.20 o
  15  17  -2      252.57      398.20     75.73 o
  16  17  -2        5.08      219.29     63.40 o
 -15  18  -2       29.09      210.60     74.97 o
 -14  18  -2        4.87      135.21     77.24 o
 -13  18  -2       83.98      229.44     71.98 o
 -12  18  -2       62.23      228.41     74.25 o
 -11  18  -2       10.20      110.29     70.03 o
 -10  18  -2       12.37      163.64     65.08 o
  -9  18  -2       36.72       71.58     37.48 o
  -8  18  -2      259.10      260.71     45.11 o
  -7  18  -2      470.32      404.86     54.02 o
  -6  18  -2      899.79      720.29     68.11 o
  -5  18  -2      299.28      396.37     53.63 o
  -4  18  -2      697.17      577.01     63.76 o
  -3  18  -2      517.14      437.86     97.84 o
  -2  18  -2      947.31      785.01     70.85 o
  -1  18  -2        0.51       38.90     25.22 o
   0  18  -2      611.43      445.55     55.98 o
   1  18  -2      738.60      617.06     82.73 o
   2  18  -2     1196.88     1043.28    102.44 o
   3  18  -2      210.14      167.82     48.16 o
   4  18  -2      614.97      796.45    117.14 o
   5  18  -2      380.69      303.18     76.82 o
   6  18  -2      402.49      318.75     65.50 o
   7  18  -2       51.42       47.33     40.26 o
   8  18  -2      480.18      433.57     78.88 o
   9  18  -2      118.72      131.28     53.93 o
  10  18  -2      286.81      279.07    117.55 o
  11  18  -2      179.69      177.42     96.29 o
  12  18  -2      166.83      190.05     73.22 o
  13  18  -2       68.28      189.67     55.50 o
  14  18  -2      239.56      264.92     66.48 o
  15  18  -2       34.75      161.09    127.75 o
 -14  19  -2       51.55      111.43     90.01 o
 -13  19  -2       44.72      273.31     79.91 o
 -12  19  -2       44.14      134.70     68.28 o
 -11  19  -2       86.28      126.46     63.02 o
 -10  19  -2       11.96      177.44     63.95 o
  -9  19  -2      562.09      579.67     76.87 o
  -8  19  -2      110.33       59.42     30.46 o
  -7  19  -2      121.54       93.60     32.52 o
  -6  19  -2       48.55      107.70     31.19 o
  -5  19  -2       38.54      107.61     30.99 o
  -4  19  -2      368.28      367.65     51.13 o
  -3  19  -2      110.15      147.49     36.56 o
  -2  19  -2      392.44      420.84     60.65 o
  -1  19  -2      757.02      709.51     99.26 o
   0  19  -2       85.22       77.98     33.05 o
   1  19  -2       68.17      101.05     42.41 o
   2  19  -2      212.85      159.38     50.11 o
   3  19  -2      413.80      298.05     60.42 o
   4  19  -2       59.07      101.30     43.94 o
   5  19  -2       61.12       39.46     33.85 o
   6  19  -2      187.94      198.29     57.16 o
   7  19  -2      427.53      362.32     67.26 o
   8  19  -2       18.26       59.66     50.19 o
   9  19  -2      330.16      401.65     73.50 o
  10  19  -2      205.93      330.42     68.93 o
  11  19  -2       30.01      112.33     52.01 o
  12  19  -2        2.54      129.62     60.55 o
  13  19  -2       32.28      190.52     59.48 o
  14  19  -2       36.42      186.14     62.99 o
 -11  20  -2        0.99       33.16     64.36 o
 -10  20  -2      177.35      448.58     94.33 o
  -9  20  -2       51.66       99.69     58.18 o
  -8  20  -2      117.81      136.25     34.72 o
  -7  20  -2      141.71      241.15     39.98 o
  -6  20  -2      737.70      576.98     63.27 o
  -5  20  -2      108.16      159.92     36.76 o
  -4  20  -2      597.91      579.91     70.04 o
  -3  20  -2        0.93       91.11     33.09 o
  -2  20  -2      240.85      239.98     42.93 o
  -1  20  -2       27.36       96.53     32.87 o
   0  20  -2      844.89      704.13     72.91 o
   1  20  -2       32.17      115.49     49.17 o
   2  20  -2      809.60      837.66     98.75 o
   3  20  -2       75.66      151.49     43.69 o
   4  20  -2      214.22      256.69     56.39 o
   5  20  -2       44.75      170.00     61.17 o
   6  20  -2      175.02      261.59     79.71 o
   7  20  -2       46.57      144.00     50.81 o
   8  20  -2      900.09      922.80    112.53 o
   9  20  -2       54.56      197.67     62.33 o
  10  20  -2      248.17      296.45    125.12 o
  11  20  -2       87.45      169.58     61.18 o
  12  20  -2       44.63      104.77     70.08 o
 -11  21  -2       33.69      254.57     87.22 o
 -10  21  -2       16.78      189.18     73.32 o
  -9  21  -2      116.11      196.49     70.75 o
  -8  21  -2      160.25      185.95     42.32 o
  -7  21  -2      203.26      194.63     40.33 o
  -6  21  -2        2.00       82.01     63.65 o
  -5  21  -2       61.98       85.67     36.75 o
  -4  21  -2      220.20      253.81     46.24 o
  -3  21  -2      204.66      241.34     45.05 o
  -2  21  -2      299.83      391.73     54.38 o
  -1  21  -2      309.78      231.51     45.30 o
   0  21  -2      161.93      150.79     78.99 o
   1  21  -2      128.93      220.05     61.79 o
   2  21  -2       65.57      155.11     48.10 o
   3  21  -2      207.83      306.98     79.50 o
   4  21  -2        6.66       91.77     44.58 o
   5  21  -2      692.25      593.02     86.87 o
   6  21  -2       41.15       44.84     50.06 o
   7  21  -2      104.01      221.68     60.94 o
   8  21  -2       57.80      222.80     65.38 o
   9  21  -2       26.54      144.25     59.51 o
  10  21  -2       46.72      143.12     80.53 o
  11  21  -2       58.66       86.24     63.28 o
  -8  22  -2       19.74      169.30     84.55 o
  -7  22  -2       17.75       75.99     42.04 o
  -6  22  -2      226.32      329.76     52.26 o
  -5  22  -2      116.34      115.85     41.22 o
  -4  22  -2       56.28      181.99     40.40 o
  -3  22  -2      285.80      248.44     89.46 o
  -2  22  -2        3.15       25.94     68.11 o
  -1  22  -2       10.66       67.32     34.22 o
   0  22  -2       69.73      171.39     52.87 o
   1  22  -2      190.00      258.77     59.36 o
   2  22  -2       62.56      191.93     54.58 o
   3  22  -2       82.87      208.61     88.00 o
   4  22  -2       36.77       62.29     41.42 o
   5  22  -2        6.78       54.16     47.78 o
   6  22  -2      131.53      177.95     61.95 o
   7  22  -2       44.41      131.74     50.12 o
   8  22  -2       29.62      175.63     67.46 o
  -5  23  -2       52.53      157.99     41.80 o
  -4  23  -2       11.35      133.33     38.92 o
  -3  23  -2       59.36      201.08     77.15 o
  -2  23  -2       29.12       83.15     43.58 o
  -1  23  -2      182.88      234.69     57.02 o
   0  23  -2      230.87      226.99     61.50 o
   1  23  -2       28.24      113.51     78.11 o
   2  23  -2       91.76      167.80     71.47 o
   3  23  -2       19.87       84.59     46.19 o
   4  23  -2        0.35       79.72     44.28 o
   5  23  -2      161.68      171.57     61.55 o
   0   1  -1      427.10      431.57     19.74 o
   1   1  -1      963.83     1119.58     34.62 o
  -1   2  -1    21230.38    25313.40    504.80 o
   0   2  -1    31990.12    36421.29    732.81 o
   1   2  -1    20042.57    24012.99    597.14 o
   2   2  -1      330.84      410.00     16.65 o
  -2   3  -1     1160.20     1266.14     38.35 o
  -1   3  -1     6331.62     7456.32    161.14 o
   0   3  -1      888.40      894.13     30.57 o
   1   3  -1     8490.46     9902.77    210.81 o
   2   3  -1      551.06      467.89     16.23 o
   3   3  -1     1179.47     1158.57     33.46 o
  -3   4  -1     1925.43     2135.83     50.83 o
  -2   4  -1    13433.85    14571.89    308.18 o
  -1   4  -1    69397.66    77602.69   1524.00 o
   0   4  -1     7774.82     8834.45    228.68 o
   1   4  -1    76446.27    87932.04   1483.24 o
   2   4  -1    17197.00    19085.71    333.34 o
   3   4  -1    11056.23    11664.59    211.42 o
   4   4  -1     1242.62     1300.41     33.75 o
  -4   5  -1     3420.09     3361.93     66.22 o
  -3   5  -1     9710.24    10589.97    199.22 o
  -2   5  -1    20125.55    22645.29    463.87 o
  -1   5  -1    48616.96    54195.57   1064.93 o
   0   5  -1    13235.91    13923.59    295.02 o
   1   5  -1     4843.58     5267.97    127.81 o
   2   5  -1     3091.99     3193.14     70.90 o
   3   5  -1     8696.95     9042.70    151.56 o
   4   5  -1     1428.01     1485.59     42.80 o
   5   5  -1     1339.24     1439.51     37.40 o
  -5   6  -1      996.52     1065.85     32.37 o
  -4   6  -1     1448.39     1601.84     42.55 o
  -3   6  -1     5647.15     6093.65    125.70 o
  -2   6  -1    14273.80    14958.45    314.48 o
  -1   6  -1     1646.23     1724.15     58.38 o
   0   6  -1    63697.15    73725.00   1472.07 o
   1   6  -1      504.85      600.36     68.25 o
   2   6  -1    13731.68    14789.85    266.00 o
   3   6  -1     6407.89     6968.02    121.77 o
   4   6  -1     1491.39     1730.01     64.00 o
   5   6  -1     1918.25     2041.51     47.98 o
   6   6  -1      112.69      115.44     14.80 o
  -6   7  -1       59.77       93.37     14.27 o
  -5   7  -1      813.86      877.17     32.50 o
  -4   7  -1      107.19      127.33     16.39 o
  -3   7  -1      812.77      832.96     36.16 o
  -2   7  -1    10005.21    10640.90    238.46 o
  -1   7  -1       61.10       49.58     15.26 o
   0   7  -1     3708.43     3494.51     97.55 o
   1   7  -1      894.97      943.12     44.53 o
   2   7  -1     3926.89     3990.50     76.56 o
   3   7  -1     3140.80     3021.29     61.19 o
   4   7  -1      118.79      151.70     13.35 o
   5   7  -1      256.04      261.86     17.94 o
   6   7  -1      507.72      619.01     28.17 o
   7   7  -1     1786.72     1842.69     50.60 o
  -7   8  -1      411.38      391.10     27.47 o
  -6   8  -1     2635.28     2559.24     63.97 o
  -5   8  -1     1568.78     1837.10     49.95 o
  -4   8  -1      423.69      584.70     62.50 o
  -3   8  -1     1124.54     1190.47     44.79 o
  -2   8  -1      529.49      553.09     38.27 o
  -1   8  -1     6321.25     6238.60    154.63 o
   0   8  -1     2047.01     2132.64     72.51 o
   1   8  -1     9789.40    10147.66    234.24 o
   2   8  -1    10684.91    10357.67    175.32 o
   3   8  -1      584.41      616.79     21.94 o
   4   8  -1     2419.11     2591.44     56.09 o
   5   8  -1     1616.28     1693.45     43.20 o
   6   8  -1     2149.06     2195.40     55.00 o
   7   8  -1      995.89     1029.93     37.19 o
   8   8  -1      163.22      149.83     19.06 o
  -8   9  -1     3981.25     3526.19     85.24 o
  -7   9  -1     1579.58     1652.73     50.91 o
  -6   9  -1      306.10      335.02     26.53 o
  -5   9  -1      850.81      883.63     37.98 o
  -4   9  -1     2426.00     2226.54     66.41 o
  -3   9  -1     1632.30     1783.89     58.47 o
  -2   9  -1     5338.77     5393.16    122.45 o
  -1   9  -1    10133.24     9620.82    229.23 o
   0   9  -1      578.55      662.48     45.10 o
   1   9  -1    13454.91    14097.32    311.39 o
   2   9  -1     4739.23     5050.07     96.13 o
   3   9  -1      391.48      442.90     24.86 o
   4   9  -1      902.13      765.58     31.56 o
   5   9  -1     3316.06     3307.36     71.17 o
   6   9  -1     1158.76     1113.33     51.96 o
   7   9  -1      542.21      638.51     32.53 o
   8   9  -1     9633.53     8805.69    166.20 o
   9   9  -1      217.23      319.26     27.69 o
  -9  10  -1      309.10      339.53     40.17 o
  -8  10  -1     1439.90     1386.95     48.89 o
  -7  10  -1     8099.11     7639.69    184.01 o
  -6  10  -1       39.61      105.21     18.01 o
  -5  10  -1     9244.66     9081.15    188.94 o
  -4  10  -1     4849.12     4805.61    118.77 o
  -3  10  -1      238.55      283.05     30.22 o
  -2  10  -1     2031.95     2095.75     76.41 o
  -1  10  -1    10072.93    10266.91    247.24 o
   0  10  -1     1053.07     1086.29     57.08 o
   1  10  -1    23085.49    22690.26    491.26 o
   2  10  -1      365.97      435.75     21.96 o
   3  10  -1     6332.79     6307.50    117.38 o
   4  10  -1     2942.64     2903.43     61.88 o
   5  10  -1     1270.87     1224.01     50.21 o
   6  10  -1      537.18      666.37     31.49 o
   7  10  -1     6074.20     5746.56    116.75 o
   8  10  -1      134.80      162.51     21.26 o
   9  10  -1     2749.30     2461.62    126.41 o
  10  10  -1      723.05      841.38     44.06 o
 -10  11  -1     1298.57     1285.22     65.69 o
  -9  11  -1      553.29      557.41     39.19 o
  -8  11  -1      261.11      259.96     28.17 o
  -7  11  -1      899.76      920.91     60.35 o
  -6  11  -1      475.06      552.63     42.17 o
  -5  11  -1     3635.82     3194.64     93.09 o
  -4  11  -1     3859.45     3523.74     97.15 o
  -3  11  -1     5374.92     4937.54    122.28 o
  -2  11  -1     3484.35     3562.88    111.44 o
  -1  11  -1     1274.16     1498.17    112.00 o
   0  11  -1      363.78      426.91     42.25 o
   1  11  -1     1738.52     1632.19     76.25 o
   2  11  -1     4050.97     4003.56     83.85 o
   3  11  -1     4262.68     4166.15    113.49 o
   4  11  -1     3688.85     3586.10     76.63 o
   5  11  -1      158.44      215.84     18.62 o
   6  11  -1     2791.34     2586.61     74.49 o
   7  11  -1      183.36      217.82     22.65 o
   8  11  -1     2141.25     1826.97     55.68 o
   9  11  -1      596.81      622.50     40.30 o
  10  11  -1     6054.23     5257.86    116.91 o
  11  11  -1      100.67      125.88     29.41 o
 -11  12  -1     1499.94     1470.08     72.02 o
 -10  12  -1     1272.80     1303.07     64.57 o
  -9  12  -1      537.99      537.54     60.02 o
  -8  12  -1       77.86      114.47     27.83 o
  -7  12  -1     2686.25     2414.89     81.41 o
  -6  12  -1     4175.37     3968.34    108.83 o
  -5  12  -1     8137.19     7414.23    173.64 o
  -4  12  -1     1353.69     1189.66     60.04 o
  -3  12  -1     1268.73     1166.83     88.49 o
  -2  12  -1      687.07      707.56     65.19 o
  -1  12  -1     3134.48     2970.92    102.25 o
   0  12  -1     3243.33     2737.92     97.42 o
   1  12  -1     4383.02     3824.38    123.43 o
   2  12  -1     2766.06     2576.57     75.67 o
   3  12  -1     1691.12     1568.10     45.46 o
   4  12  -1     3428.53     3314.33     89.41 o
   5  12  -1      840.88     1019.03     46.59 o
   6  12  -1     1940.77     1725.23     61.25 o
   7  12  -1      681.04      728.42     84.71 o
   8  12  -1      325.72      324.67     34.43 o
   9  12  -1      967.45      914.26     53.62 o
  10  12  -1      323.76      379.54     44.81 o
  11  12  -1      835.37      848.55     56.12 o
  12  12  -1        8.49        3.97     23.86 o
 -12  13  -1       62.10       72.53     25.81 o
 -11  13  -1      380.98      471.21     46.05 o
 -10  13  -1     2825.15     2683.14     80.32 o
  -9  13  -1      248.36      244.42     30.05 o
  -8  13  -1     2842.16     2514.27     89.44 o
  -7  13  -1      919.35     1054.12     59.55 o
  -6  13  -1      171.17       98.86     29.04 o
  -5  13  -1       67.68       46.49     25.18 o
  -4  13  -1     2781.93     2585.36     84.96 o
  -3  13  -1     1505.56     1438.84     68.57 o
  -2  13  -1     8841.06     7903.94    210.27 o
  -1  13  -1      167.74      148.85     31.53 o
   0  13  -1     2403.81     2111.43     87.19 o
   1  13  -1      796.57      796.83     58.91 o
   2  13  -1     3542.38     3082.83     89.77 o
   3  13  -1      875.29      910.10     49.20 o
   4  13  -1     9320.36     8340.11    503.66 o
   5  13  -1      629.87      634.07     51.89 o
   6  13  -1     2691.31     2573.06    135.57 o
   7  13  -1      127.04      135.35     24.99 o
   8  13  -1      411.07      512.80     42.08 o
   9  13  -1     1236.98     1149.56     61.01 o
  10  13  -1     2057.76     1799.50    120.95 o
  11  13  -1       92.52      103.14     28.37 o
  12  13  -1      932.11      880.11     61.42 o
  13  13  -1      888.93      807.96     69.50 o
 -13  14  -1      406.87      488.05     75.04 o
 -12  14  -1      340.16      400.91     44.41 o
 -11  14  -1      942.86      852.95     88.67 o
 -10  14  -1        4.67       35.99     20.40 o
  -9  14  -1      339.97      427.62     43.09 o
  -8  14  -1      313.39      320.40     38.98 o
  -7  14  -1      123.18       95.49     28.64 o
  -6  14  -1      406.64      436.43     44.07 o
  -5  14  -1     1288.91     1170.88     69.88 o
  -4  14  -1      137.96      151.43     28.52 o
  -3  14  -1      744.21      860.30     94.28 o
  -2  14  -1      390.30      304.64     42.41 o
  -1  14  -1      464.45      502.93     50.13 o
   0  14  -1       99.49      107.24     27.61 o
   1  14  -1      450.42      384.67     50.55 o
   2  14  -1       65.12      102.14     21.93 o
   3  14  -1      431.35      436.51     36.97 o
   4  14  -1     1014.83      928.35     66.73 o
   5  14  -1      696.85      775.74     58.63 o
   6  14  -1      449.15      492.46     76.22 o
   7  14  -1     2078.13     1656.19    151.01 o
   8  14  -1      506.18      415.67     49.39 o
   9  14  -1     1174.97     1120.10     74.49 o
  10  14  -1      515.62      596.13     59.85 o
  11  14  -1       36.19       26.46     29.95 o
  12  14  -1       30.87       99.37     46.57 o
  13  14  -1      563.60      491.92     75.35 o
  14  14  -1      255.69      210.26     63.28 o
 -14  15  -1       18.42      114.81     63.13 o
 -13  15  -1      125.87      151.66     42.75 o
 -12  15  -1      226.48      253.49     37.66 o
 -11  15  -1      622.77      596.20     53.06 o
 -10  15  -1      207.45      272.90     37.49 o
  -9  15  -1      187.06      169.33     30.21 o
  -8  15  -1     1184.54     1095.44     65.33 o
  -7  15  -1      385.74      371.51     41.24 o
  -6  15  -1      277.63      342.07     38.46 o
  -5  15  -1      983.26      999.15     74.48 o
  -4  15  -1     2607.63     2104.83     91.76 o
  -3  15  -1       29.91       33.39     21.41 o
  -2  15  -1      950.19      857.21     65.48 o
  -1  15  -1      129.50      140.33     32.68 o
   0  15  -1      210.16      220.45     35.31 o
   1  15  -1      379.03      301.22     42.03 o
   2  15  -1      438.48      433.60     38.39 o
   3  15  -1      311.80      328.56     34.53 o
   4  15  -1     1323.23     1244.44     92.34 o
   5  15  -1      333.60      364.80     44.52 o
   6  15  -1      814.03      791.55     62.51 o
   7  15  -1      948.50      906.72     67.93 o
   8  15  -1      232.07      122.47     51.95 o
   9  15  -1      294.92      304.27     73.84 o
  10  15  -1      501.23      445.41    107.72 o
  11  15  -1      365.93      378.25     70.31 o
  12  15  -1      415.14      444.94     78.40 o
  13  15  -1       24.41       35.97     63.33 o
  14  15  -1      907.53     1014.35    107.09 o
  15  15  -1      244.51      252.40     75.95 o
 -15  16  -1        5.68      138.13     54.24 o
 -14  16  -1       61.34      129.48     55.33 o
 -13  16  -1      606.50      570.40     99.33 o
 -12  16  -1      289.51      259.77     40.76 o
 -11  16  -1      496.97      464.92     58.50 o
 -10  16  -1       19.73       57.64     24.58 o
  -9  16  -1      114.43      128.13     27.49 o
  -8  16  -1     1064.68      993.84     65.22 o
  -7  16  -1      478.28      500.53     47.12 o
  -6  16  -1      104.01       98.16     26.79 o
  -5  16  -1      721.95      656.29     68.28 o
  -4  16  -1      176.58      127.47     30.25 o
  -3  16  -1      163.93      186.80     34.14 o
  -2  16  -1      204.89      234.59     38.45 o
  -1  16  -1       92.74      103.80     30.96 o
   0  16  -1      156.99      202.90     37.95 o
   1  16  -1      453.70      387.51     49.26 o
   2  16  -1      409.82      383.01     38.48 o
   3  16  -1     1434.41     1215.60     61.05 o
   4  16  -1      173.57      194.56     48.31 o
   5  16  -1      352.70      359.54     60.51 o
   6  16  -1      137.58       95.95     42.87 o
   7  16  -1     1917.17     1892.95    131.08 o
   8  16  -1       47.65       75.06     42.58 o
   9  16  -1      484.52      588.97    117.30 o
  10  16  -1      639.09      656.06     88.43 o
  11  16  -1      210.37      306.42     67.76 o
  12  16  -1      232.08      213.87     62.23 o
  13  16  -1       67.01       75.59     47.58 o
  14  16  -1       21.37       74.94     45.73 o
  15  16  -1      551.41      823.89    101.80 o
  16  16  -1       24.62      223.32     61.68 o
 -16  17  -1       98.15      248.29     92.06 o
 -15  17  -1       23.68      174.45     79.81 o
 -14  17  -1       27.16      320.89     91.24 o
 -13  17  -1        0.56        9.99     55.92 o
 -12  17  -1       10.34       78.01     55.56 o
 -11  17  -1       11.06       46.35     34.22 o
 -10  17  -1      171.16      194.10     39.13 o
  -9  17  -1       59.73      117.40     26.87 o
  -8  17  -1        8.67       99.13     35.43 o
  -7  17  -1      495.37      565.07     76.22 o
  -6  17  -1      283.87      268.20     41.13 o
  -5  17  -1      372.63      417.25     50.39 o
  -4  17  -1      402.42      427.28     51.74 o
  -3  17  -1      536.82      453.66     53.40 o
  -2  17  -1      479.50      443.07     51.78 o
  -1  17  -1      142.06      170.66     32.91 o
   0  17  -1      229.87      225.36     38.68 o
   1  17  -1      367.23      402.46     69.25 o
   2  17  -1      229.18      144.07     47.43 o
   3  17  -1       54.34      -15.31     48.09 o
   4  17  -1      131.10      126.43     46.68 o
   5  17  -1     1335.19     1163.96    199.11 o
   6  17  -1      473.89      405.53     69.79 o
   7  17  -1      240.99      260.94     61.26 o
   8  17  -1      623.55      604.62     87.60 o
   9  17  -1       34.70       78.08     47.91 o
  10  17  -1       25.78       85.80     47.84 o
  11  17  -1        9.53       53.05     50.00 o
  12  17  -1        1.70       79.13     52.39 o
  13  17  -1      227.92      309.16     66.09 o
  14  17  -1      216.19      348.88     91.09 o
  15  17  -1        4.00      111.57     55.33 o
  16  17  -1       65.29      214.32     57.86 o
  17  17  -1       78.75      233.56     95.57 o
 -15  18  -1       52.97      221.41     78.47 o
 -14  18  -1       26.94      205.96     92.27 o
 -13  18  -1      303.50      467.64     98.86 o
 -12  18  -1       25.98      124.09     68.38 o
 -11  18  -1      197.21      232.71     53.21 o
 -10  18  -1      103.49      168.73     45.90 o
  -9  18  -1      103.15      105.77     32.28 o
  -8  18  -1        9.47       12.34     36.61 o
  -7  18  -1      449.10      458.76     57.51 o
  -6  18  -1       46.67       75.58     32.19 o
  -5  18  -1     1523.14     1385.69    125.25 o
  -4  18  -1      153.79      216.94     41.45 o
  -3  18  -1      103.27       94.21     33.83 o
  -2  18  -1      196.30      189.21     37.01 o
  -1  18  -1      107.40       98.70     39.16 o
   0  18  -1      570.56      626.72     64.05 o
   1  18  -1       54.84       82.65     37.08 o
   2  18  -1      268.08      303.41     56.75 o
   3  18  -1      842.33      605.97     81.44 o
   4  18  -1      153.48      106.19     44.86 o
   5  18  -1      193.15       88.27     42.33 o
   6  18  -1      710.25      550.84     81.42 o
   7  18  -1      293.14      355.85     67.90 o
   8  18  -1       46.95       58.77     80.12 o
   9  18  -1       83.85      178.22     54.81 o
  10  18  -1       86.44      137.52     53.79 o
  11  18  -1       59.20      107.37     54.06 o
  12  18  -1       46.16      123.08     51.91 o
  13  18  -1       14.15      132.76     54.37 o
  14  18  -1        1.51      125.83    105.14 o
  15  18  -1      144.33      236.44    115.80 o
 -14  19  -1      175.06      255.08     87.53 o
 -13  19  -1      105.04      328.41     85.78 o
 -12  19  -1      138.47      187.53     82.49 o
 -11  19  -1       34.82      123.85     44.43 o
 -10  19  -1       94.51      121.80     42.44 o
  -9  19  -1      126.89      140.05     36.83 o
  -8  19  -1      197.54      265.19     45.90 o
  -7  19  -1      225.84      251.59     43.25 o
  -6  19  -1      279.36      329.91     50.47 o
  -5  19  -1       22.49       69.59     38.24 o
  -4  19  -1       39.51       83.50     33.73 o
  -3  19  -1      154.64      154.73     34.85 o
  -2  19  -1     1017.82      921.68     76.84 o
  -1  19  -1       25.62       53.23     28.25 o
   0  19  -1      688.79      609.46     63.73 o
   1  19  -1      140.81      124.52     43.80 o
   2  19  -1      125.81      137.48     48.06 o
   3  19  -1      129.66      179.62     49.89 o
   4  19  -1      487.77      464.12     74.07 o
   5  19  -1       79.58      106.34     46.19 o
   6  19  -1      123.55      177.27     53.22 o
   7  19  -1       17.16       69.06     49.53 o
   8  19  -1       96.17       86.25     45.70 o
   9  19  -1       32.07       87.21     47.80 o
  10  19  -1      191.15      178.26     62.18 o
  11  19  -1       75.32      145.58     55.96 o
  12  19  -1      446.44      530.61     84.63 o
  13  19  -1       82.88      232.74     63.42 o
  14  19  -1       26.97      178.12     61.23 o
 -13  20  -1       83.12      451.98     98.55 o
 -12  20  -1       14.76      169.51     73.01 o
 -11  20  -1      109.67      316.01     55.82 o
 -10  20  -1      145.24      250.49     52.24 o
  -9  20  -1      105.73      211.03     40.92 o
  -8  20  -1       14.51       72.49     32.23 o
  -7  20  -1       85.49      143.21     50.91 o
  -6  20  -1      155.69      174.01     38.50 o
  -5  20  -1        9.36       42.43     35.51 o
  -4  20  -1       29.15       54.88     31.34 o
  -3  20  -1       76.34      105.48     34.01 o
  -2  20  -1      179.48      173.89     40.56 o
  -1  20  -1       22.02       85.17     33.58 o
   0  20  -1      151.32      199.00     49.70 o
   1  20  -1        8.89       39.86     35.79 o
   2  20  -1       44.19       15.26     37.57 o
   3  20  -1       76.57       53.91     41.17 o
   4  20  -1       50.41       96.15     47.22 o
   5  20  -1       36.01      147.73     83.83 o
   6  20  -1       14.25       75.92     43.34 o
   7  20  -1      140.61      195.89     58.49 o
   8  20  -1       88.13      106.97     53.24 o
   9  20  -1      175.76      297.29     70.34 o
  10  20  -1        3.10       47.36     56.51 o
  11  20  -1        3.29      101.70     56.21 o
  12  20  -1      184.99      182.20     65.25 o
  13  20  -1      219.88      298.87     80.53 o
 -11  21  -1      142.05      374.13     94.64 o
 -10  21  -1      124.65      329.12     60.61 o
  -9  21  -1      101.47      132.00     36.22 o
  -8  21  -1      542.24      486.01     59.90 o
  -7  21  -1       48.82      100.42     34.88 o
  -6  21  -1       62.15       99.52     40.56 o
  -5  21  -1      108.54      188.83     55.94 o
  -4  21  -1      233.57      341.84     52.08 o
  -3  21  -1      218.50      240.59     47.24 o
  -2  21  -1      276.60      385.94     56.69 o
  -1  21  -1       79.40      174.36     41.25 o
   0  21  -1       22.70       50.21     39.23 o
   1  21  -1      164.89      152.22     48.31 o
   2  21  -1       91.51      123.27     45.57 o
   3  21  -1       55.03      160.39     48.34 o
   4  21  -1      293.10      319.89     90.67 o
   5  21  -1       13.06      108.78     46.48 o
   6  21  -1      337.29      486.35     78.76 o
   7  21  -1      266.98      189.57     67.25 o
   8  21  -1       38.77      136.56     54.02 o
   9  21  -1       55.46      186.85     56.78 o
  10  21  -1        1.13      122.40     59.32 o
  11  21  -1      115.82      227.54     67.43 o
  -9  22  -1        9.73      186.90     48.51 o
  -8  22  -1       82.25      180.01     70.03 o
  -7  22  -1       84.05      227.33     46.80 o
  -6  22  -1       10.50      130.69     39.97 o
  -5  22  -1      243.84      319.18     49.97 o
  -4  22  -1        8.23      112.49     36.83 o
  -3  22  -1      114.72      186.01     43.00 o
  -2  22  -1      144.48      200.80     57.21 o
  -1  22  -1      152.98      225.28     54.65 o
   0  22  -1       30.22       59.13     42.90 o
   1  22  -1      569.47      562.22     86.20 o
   2  22  -1        8.48       88.35     46.60 o
   3  22  -1      179.90      386.76     91.29 o
   4  22  -1       35.95      161.41     43.72 o
   5  22  -1       98.16       88.62     47.74 o
   6  22  -1       69.35      272.08     62.67 o
   7  22  -1      182.19      220.31     66.03 o
   8  22  -1      173.23      224.84     59.20 o
   9  22  -1      208.45      431.68    121.21 o
  -7  23  -1       10.66      119.57     54.10 o
  -6  23  -1        1.73      167.29     80.12 o
  -5  23  -1        8.95      161.75     47.74 o
  -4  23  -1       74.41      162.63     52.11 o
  -3  23  -1      179.68      248.64     65.19 o
  -2  23  -1       39.83      173.27     79.60 o
  -1  23  -1        0.82       32.72     59.32 o
   0  23  -1       71.23      287.08     95.57 o
   1  23  -1       48.82      143.72     50.23 o
   2  23  -1       44.03      252.11     57.93 o
   3  23  -1      235.36      319.12     58.81 o
   4  23  -1       19.42       91.96     46.06 o
   5  23  -1       43.29      180.50     56.51 o
   6  23  -1       30.64      165.96     62.06 o
   7  23  -1       16.70       80.81     69.98 o
  -1  24  -1      118.24      122.59    131.66 o
   0  24  -1      248.00      201.88     57.08 o
   1  24  -1      380.15      530.70     85.30 o
   0   1   0        0.25       -1.72      1.15 o
   1   1   0     2473.96       -5.72      3.81 o
  -1   2   0     4061.11     4408.61     73.35 o
   0   2   0    15378.02    17745.20    305.86 o
   1   2   0     2648.03     3052.60     43.93 o
   2   2   0    11574.21    12804.11    200.87 o
  -2   3   0      279.26      299.13     13.36 o
  -1   3   0    16661.43    20053.66    348.56 o
   0   3   0      127.99      145.04     14.98 o
   1   3   0    23787.50    28433.23    395.76 o
   2   3   0       57.35       82.07      7.58 o
   3   3   0    44741.82    51405.94    781.92 o
  -3   4   0     1176.99     1318.21     32.74 o
  -2   4   0     9784.58    11557.65    186.87 o
  -1   4   0      356.51      367.16     16.64 o
   0   4   0     2493.91     2494.51     56.26 o
   1   4   0        0.28        9.61      7.49 o
   2   4   0     2492.44     2624.06     43.01 o
   3   4   0      404.86      457.90     21.36 o
   4   4   0    17537.27    18487.97    293.61 o
  -4   5   0      911.72      940.55     29.16 o
  -3   5   0     7047.15     6824.66    119.73 o
  -2   5   0     2902.72     2933.31     59.00 o
  -1   5   0    20206.17    20538.82    363.40 o
   0   5   0       97.91      142.29     22.82 o
   1   5   0     2112.32     1832.72     35.50 o
   2   5   0     5942.67     6430.48     93.32 o
   3   5   0       24.73      147.57     36.80 o
   4   5   0        3.86       34.82     10.93 o
   5   5   0     1889.89     1854.56     45.62 o
  -5   6   0      197.57      172.04     16.90 o
  -4   6   0     1228.06     1231.66     35.79 o
  -3   6   0    20084.15    21445.75    341.89 o
  -2   6   0      126.08      185.84     15.10 o
  -1   6   0       50.78       48.11     17.88 o
   0   6   0     4125.73     3463.18    113.84 o
   1   6   0     1566.65     1624.95     34.33 o
   2   6   0      109.46       91.13      8.71 o
   3   6   0    14909.87    16906.35    247.53 o
   4   6   0       69.55       70.02     11.20 o
   5   6   0      848.05      825.30     28.81 o
   6   6   0     3111.96     3386.80     73.38 o
  -6   7   0      627.42      786.66     34.24 o
  -5   7   0     1848.08     1779.72     47.87 o
  -4   7   0     1679.29     1722.61     45.86 o
  -3   7   0      234.91      343.61     26.00 o
  -2   7   0     1118.09     1212.06     34.90 o
  -1   7   0     1113.67     1184.06     40.75 o
   0   7   0     1069.92      993.49     43.42 o
   1   7   0      649.33      791.45     23.11 o
   2   7   0     1306.48     1316.43     29.35 o
   3   7   0       81.08       98.19      9.97 o
   4   7   0      498.43      511.89     23.64 o
   5   7   0      701.17      814.20     30.62 o
   6   7   0      100.24       95.25     13.76 o
   7   7   0       26.79       22.43     10.83 o
  -7   8   0      516.06      489.29     30.23 o
  -6   8   0     4021.46     4019.47     87.45 o
  -5   8   0      610.63      636.92     31.50 o
  -4   8   0     1544.57     1393.67     41.65 o
  -3   8   0    15589.48    14593.09    273.47 o
  -2   8   0     6545.63     6794.45    143.83 o
  -1   8   0     2913.32     2890.84     75.16 o
   0   8   0     4916.06     4834.79    109.50 o
   1   8   0      442.85      421.13     20.56 o
   2   8   0    16303.78    16826.16    230.63 o
   3   8   0     3801.10     3702.32     64.27 o
   4   8   0      819.09      919.61     35.97 o
   5   8   0     3534.96     3552.44     76.22 o
   6   8   0       27.63       31.96     11.61 o
   7   8   0      187.31      219.52     21.74 o
   8   8   0       17.41        9.71     12.07 o
  -8   9   0        5.14       27.91     13.37 o
  -7   9   0      385.66      333.82     27.00 o
  -6   9   0      129.60       97.58     21.97 o
  -5   9   0     5201.85     5487.21    111.36 o
  -4   9   0     7798.26     8611.46    158.33 o
  -3   9   0     7190.98     6458.26    124.09 o
  -2   9   0      995.02     1150.58     44.88 o
  -1   9   0    30586.76    31252.55    559.18 o
   0   9   0     1223.80     1159.12     49.08 o
   1   9   0     2382.37     2355.32     49.47 o
   2   9   0    13661.48    14533.36    203.69 o
   3   9   0     7664.90     7393.59    113.78 o
   4   9   0      939.39     1049.79     35.52 o
   5   9   0     8335.32     8115.72    190.79 o
   6   9   0     3030.79     3118.50     77.93 o
   7   9   0      223.99      273.05     24.81 o
   8   9   0        5.83       18.26     12.41 o
   9   9   0     6356.10     5586.98    118.40 o
  -9  10   0      756.52      700.34     44.93 o
  -8  10   0     1884.87     1802.47     70.04 o
  -7  10   0       10.04       31.48     14.26 o
  -6  10   0      272.94      348.37     28.37 o
  -5  10   0     2028.83     2384.95     63.82 o
  -4  10   0     1071.64      931.63     38.96 o
  -3  10   0     2507.82     2932.53     82.59 o
  -2  10   0      160.22      266.84     28.08 o
  -1  10   0      123.47      175.51     24.33 o
   0  10   0     1074.39     1466.83     51.65 o
   1  10   0     1375.34     1537.97     40.38 o
   2  10   0      108.06      108.03     13.01 o
   3  10   0     4556.07     5017.40     84.73 o
   4  10   0      560.72      648.41     29.47 o
   5  10   0       19.61       41.98     16.50 o
   6  10   0     1362.84     1240.14     42.11 o
   7  10   0        3.62       21.48     13.59 o
   8  10   0     2179.07     2287.90     63.93 o
   9  10   0      190.51      140.10     22.02 o
  10  10   0     1216.21     1172.07     52.14 o
 -10  11   0     1402.64     1505.50     56.77 o
  -9  11   0     6522.65     5904.66    128.13 o
  -8  11   0      440.09      519.49     48.40 o
  -7  11   0     5427.52     5103.80    112.90 o
  -6  11   0       13.14        6.79     12.87 o
  -5  11   0     1802.84     1696.04     53.40 o
  -4  11   0    10962.73     9329.94    228.78 o
  -3  11   0    28330.66    28270.77    518.19 o
  -2  11   0       96.51       83.57     21.80 o
  -1  11   0    33395.93    34414.89    620.72 o
   0  11   0      168.76      213.55     19.94 o
   1  11   0      788.64      971.69     31.76 o
   2  11   0     1004.50      762.89     29.03 o
   3  11   0    10434.31    10646.22    159.37 o
   4  11   0      297.91      511.23     26.48 o
   5  11   0     1569.38     1384.74     44.70 o
   6  11   0      817.86      823.21     38.36 o
   7  11   0      952.14     1058.21     49.50 o
   8  11   0      996.95      997.02     45.74 o
   9  11   0     4191.22     3600.34    131.10 o
  10  11   0      274.14      249.18     28.38 o
  11  11   0     2143.10     2219.30     69.69 o
 -11  12   0      189.15      203.63     28.35 o
 -10  12   0      476.10      481.84     52.37 o
  -9  12   0      594.40      556.87     42.43 o
  -8  12   0       69.96       38.57     17.64 o
  -7  12   0     2192.84     1775.13     58.82 o
  -6  12   0     5208.68     5137.10    114.17 o
  -5  12   0      172.58      222.96     31.68 o
  -4  12   0     1222.38     1280.23     57.61 o
  -3  12   0     2462.97     2288.38    116.18 o
  -2  12   0     1661.30     1663.74     80.72 o
  -1  12   0        9.03       35.29     17.61 o
   0  12   0    23694.93    23693.33    388.62 o
   1  12   0       19.52        9.63     14.55 o
   2  12   0    16262.58    15499.68    222.26 o
   3  12   0     8921.52     9088.65    141.25 o
   4  12   0      575.03      598.06     32.19 o
   5  12   0       13.62       46.31     19.62 o
   6  12   0    16785.14    15465.33    267.94 o
   7  12   0       62.73      113.30     20.77 o
   8  12   0     6296.67     5714.70    134.17 o
   9  12   0     2290.20     1971.91     64.21 o
  10  12   0     1039.30      984.92     50.80 o
  11  12   0       17.70       70.43     25.61 o
  12  12   0      823.74      726.25     54.42 o
 -12  13   0      118.60      171.67     32.53 o
 -11  13   0       90.04      162.74     27.36 o
 -10  13   0      113.65      111.59     22.26 o
  -9  13   0      403.48      407.70     35.63 o
  -8  13   0        1.49       10.65     16.02 o
  -7  13   0      316.89      317.22     30.92 o
  -6  13   0       95.59      139.50     25.74 o
  -5  13   0     1561.21     1433.14     66.21 o
  -4  13   0      232.95      227.57     32.51 o
  -3  13   0      421.48      424.86     40.61 o
  -2  13   0      131.03      144.23     27.83 o
  -1  13   0      656.96      743.87     58.46 o
   0  13   0        4.31       47.98     22.95 o
   1  13   0      247.48      263.80     33.82 o
   2  13   0      149.82      150.55     33.01 o
   3  13   0       17.25       63.98     16.76 o
   4  13   0      250.26      321.86     28.58 o
   5  13   0     1035.70     1111.61     53.62 o
   6  13   0      311.36      344.19     36.84 o
   7  13   0      164.98       97.76     30.43 o
   8  13   0       90.16      117.15     27.01 o
   9  13   0       77.65      127.63     34.26 o
  10  13   0      284.24      248.21     35.71 o
  11  13   0       78.78      125.66     29.89 o
  12  13   0       46.71       48.28     29.63 o
  13  13   0        0.41       32.34     35.58 o
 -13  14   0      245.13      211.67     34.22 o
 -12  14   0      313.76      359.73     42.57 o
 -11  14   0      926.80     1103.95     58.93 o
 -10  14   0     1972.60     1723.68     77.98 o
  -9  14   0     1829.84     1615.76     69.74 o
  -8  14   0     2603.44     2366.15     73.76 o
  -7  14   0     2018.81     1906.27     66.11 o
  -6  14   0     4745.99     4102.41    136.21 o
  -5  14   0      581.72      582.82     48.26 o
  -4  14   0     3306.22     2816.99     91.63 o
  -3  14   0      674.98      629.66     59.88 o
  -2  14   0      801.61      903.43     55.49 o
  -1  14   0      548.99      573.23     46.99 o
   0  14   0     4623.01     3898.98    134.91 o
   1  14   0      400.88      449.28     55.72 o
   2  14   0     5589.29     5206.06    180.58 o
   3  14   0       13.40       13.59     18.13 o
   4  14   0     1836.28     1548.56     65.26 o
   5  14   0      911.84      843.06     63.02 o
   6  14   0      140.95      193.30     36.84 o
   7  14   0      143.93      191.64     39.07 o
   8  14   0     2356.69     2286.25     81.66 o
   9  14   0      164.57      256.94     35.62 o
  10  14   0      346.37      248.62     36.11 o
  11  14   0      323.13      312.85     46.91 o
  12  14   0      472.08      608.41     52.54 o
  13  14   0       39.81       98.50     39.23 o
  14  14   0      983.17      852.58     64.71 o
 -14  15   0       15.00       29.50     32.31 o
 -13  15   0      245.79      228.46     50.89 o
 -12  15   0      122.21      132.12     30.20 o
 -11  15   0       13.22        6.08     21.28 o
 -10  15   0      640.33      626.49     46.88 o
  -9  15   0       69.64       69.41     25.13 o
  -8  15   0      257.67      233.24     33.04 o
  -7  15   0        2.48       10.54     21.48 o
  -6  15   0      302.40      244.96     34.83 o
  -5  15   0       80.47       68.99     23.26 o
  -4  15   0      148.25      108.47     25.13 o
  -3  15   0     2578.99     2067.42    209.42 o
  -2  15   0        9.98       63.59     19.83 o
  -1  15   0       69.75      112.07     29.71 o
   0  15   0      109.55       75.36     22.46 o
   1  15   0      826.71      838.94     79.25 o
   2  15   0      206.47      231.27     28.88 o
   3  15   0      493.41      556.45     45.76 o
   4  15   0       23.38       74.04     22.85 o
   5  15   0       72.73       40.52     34.53 o
   6  15   0     2955.78     2463.71    120.09 o
   7  15   0      993.29      984.35     72.38 o
   8  15   0     1122.60     1164.37     79.24 o
   9  15   0     1791.90     1678.37    125.29 o
  10  15   0      949.01      894.04     72.20 o
  11  15   0      411.39      335.13     49.63 o
  12  15   0      236.18      168.35     45.69 o
  13  15   0     1351.51     1278.42     88.73 o
  14  15   0       48.41       87.08     35.90 o
  15  15   0       62.57      106.93     37.97 o
 -15  16   0       35.03      170.74     78.06 o
 -14  16   0       25.16      103.45     46.23 o
 -13  16   0        6.13       54.15     29.60 o
 -12  16   0       81.78      126.78     54.44 o
 -11  16   0      541.04      479.60     50.34 o
 -10  16   0      313.09      313.63     41.25 o
  -9  16   0        0.46       20.93     24.56 o
  -8  16   0      603.87      514.11     49.85 o
  -7  16   0      339.86      331.67     40.64 o
  -6  16   0     1528.86     1250.14     71.47 o
  -5  16   0       56.72       96.00     26.13 o
  -4  16   0      125.28      132.73     27.75 o
  -3  16   0       62.51      115.30     26.59 o
  -2  16   0       28.26       88.88     23.32 o
  -1  16   0        0.78       60.67     22.22 o
   0  16   0      304.99      324.55     37.75 o
   1  16   0       24.83       97.48     23.05 o
   2  16   0      181.09      127.79     26.34 o
   3  16   0      387.06      293.28     38.99 o
   4  16   0      314.11      354.54     39.49 o
   5  16   0       18.73       27.61     25.86 o
   6  16   0      245.96      279.52     55.31 o
   7  16   0       12.70       11.86     28.39 o
   8  16   0       39.18        2.01     27.16 o
   9  16   0      123.93      147.23     35.18 o
  10  16   0       25.75       48.80     30.33 o
  11  16   0      321.44      205.38     42.66 o
  12  16   0        0.57        3.05     46.27 o
  13  16   0        3.69       14.09     43.12 o
  14  16   0       31.06        7.03     50.69 o
  15  16   0      106.87       99.66     51.37 o
  16  16   0       77.69      261.57     81.77 o
 -16  17   0        1.47      115.85     63.85 o
 -15  17   0      131.56      264.04     89.90 o
 -14  17   0       74.94      133.40     40.83 o
 -13  17   0       39.75      149.03     38.48 o
 -12  17   0       44.67       33.73     35.59 o
 -11  17   0        6.03       76.14     31.82 o
 -10  17   0       38.34      110.34     28.90 o
  -9  17   0      635.76      590.58     73.68 o
  -8  17   0       31.27      112.39     28.55 o
  -7  17   0      237.03      215.50     35.46 o
  -6  17   0      345.58      284.76     38.02 o
  -5  17   0      299.37      442.21     47.78 o
  -4  17   0     1932.13     1674.95     82.88 o
  -3  17   0        5.60        3.20     21.18 o
  -2  17   0       47.05       33.95     25.75 o
  -1  17   0       26.04      109.04     27.60 o
   0  17   0       67.42      103.57     26.59 o
   1  17   0       20.04       18.74     28.84 o
   2  17   0     2219.82     2011.95     81.17 o
   3  17   0     1511.93     1292.92    111.84 o
   4  17   0       84.53      162.12     32.16 o
   5  17   0        8.91       30.78     28.23 o
   6  17   0      100.50       89.27     32.48 o
   7  17   0     1887.85     1567.66     89.44 o
   8  17   0       25.87       83.89     50.38 o
   9  17   0       72.63      122.47     35.12 o
  10  17   0      221.25      157.72     84.24 o
  11  17   0      221.11      211.27     59.54 o
  12  17   0       57.55       74.84     48.06 o
  13  17   0       30.07      165.31     54.15 o
  14  17   0       26.52       59.72     50.29 o
  15  17   0      223.17      289.07    138.35 o
  16  17   0       67.69      184.34     75.38 o
  17  17   0       56.83      292.47     96.18 o
 -16  18   0       81.53      243.86     91.96 o
 -15  18   0       88.88      330.98     95.67 o
 -14  18   0        0.50      101.57     56.60 o
 -13  18   0       23.94      180.98     48.77 o
 -12  18   0      219.29      286.89     50.92 o
 -11  18   0       47.10       70.68     33.59 o
 -10  18   0      108.46      111.01     31.50 o
  -9  18   0      105.46      181.96     35.20 o
  -8  18   0      121.90      128.70     33.47 o
  -7  18   0        7.93       53.18     26.46 o
  -6  18   0       79.37      138.06     31.51 o
  -5  18   0      103.95      144.15     30.92 o
  -4  18   0        1.12       18.24     24.82 o
  -3  18   0       20.45       15.84     24.74 o
  -2  18   0        2.98       46.02     23.46 o
  -1  18   0        0.58       24.45     23.28 o
   0  18   0       95.09       89.94     28.75 o
   1  18   0        0.85       46.01     20.94 o
   2  18   0      217.97      170.03     30.98 o
   3  18   0      299.73      276.26     37.94 o
   4  18   0       34.16       92.05     25.39 o
   5  18   0        1.99       47.12     38.34 o
   6  18   0       50.25       25.06     39.83 o
   7  18   0       45.08      141.40    109.01 o
   8  18   0      455.56      420.17    103.91 o
   9  18   0       91.89       87.68     45.43 o
  10  18   0        7.54       -4.34     93.04 o
  11  18   0       32.41       39.77     49.66 o
  12  18   0      168.39      196.18     55.49 o
  13  18   0        8.00      144.63     56.59 o
  14  18   0      169.00      269.71     70.16 o
  15  18   0      100.54      188.79     62.75 o
  16  18   0       78.58      247.77     95.46 o
 -14  19   0       10.47      209.18    137.32 o
 -13  19   0       13.00      167.17     74.06 o
 -12  19   0      118.34      234.33     46.06 o
 -11  19   0      135.73      161.78     56.60 o
 -10  19   0       68.13       42.94     28.86 o
  -9  19   0      257.72      325.40     45.42 o
  -8  19   0      422.61      352.51     49.44 o
  -7  19   0      422.28      420.86     49.09 o
  -6  19   0       28.76       21.56     26.50 o
  -5  19   0      188.17      182.45     35.53 o
  -4  19   0      270.86      214.83     37.24 o
  -3  19   0       28.62       44.56     25.17 o
  -2  19   0        7.83       -0.82     34.50 o
  -1  19   0      798.06      648.20     58.79 o
   0  19   0       76.62       55.65     28.12 o
   1  19   0       15.76       29.94     25.92 o
   2  19   0      203.31      186.09     51.62 o
   3  19   0       11.63       37.37     38.38 o
   4  19   0      202.40      218.30     57.24 o
   5  19   0        0.14       57.33     45.31 o
   6  19   0      227.29      158.54     51.27 o
   7  19   0       11.91       72.50     46.94 o
   8  19   0       77.85       71.38     44.91 o
   9  19   0      164.78      299.82     66.45 o
  10  19   0        5.90       79.80     55.35 o
  11  19   0        0.01      101.54     57.51 o
  12  19   0       57.08      187.77     54.89 o
  13  19   0      106.18      146.32     62.99 o
  14  19   0       34.29      124.45     63.54 o
 -13  20   0      360.53      352.22    118.04 o
 -12  20   0      178.60      338.91     66.31 o
 -11  20   0        0.45      100.89     39.27 o
 -10  20   0      451.17      403.38     48.36 o
  -9  20   0        1.50       93.50     31.98 o
  -8  20   0        0.09       49.22     29.40 o
  -7  20   0       18.53       72.58     29.15 o
  -6  20   0      440.04      611.19     58.34 o
  -5  20   0       12.25      111.86     36.22 o
  -4  20   0     1169.26     1074.54     74.71 o
  -3  20   0      422.88      429.30     58.72 o
  -2  20   0       37.46       97.49     38.04 o
  -1  20   0       47.40      155.70    100.41 o
   0  20   0      264.13      289.45     55.41 o
   1  20   0      324.92      277.68     60.07 o
   2  20   0      379.71      385.96     92.89 o
   3  20   0      273.84      279.10     59.98 o
   4  20   0      281.12      318.93     67.53 o
   5  20   0       18.41       12.07     37.17 o
   6  20   0      349.62      445.53     75.66 o
   7  20   0        7.19      175.74     51.86 o
   8  20   0      192.14      375.46     68.02 o
   9  20   0       63.17      190.13     53.86 o
  10  20   0      202.00      357.91    161.42 o
  11  20   0       71.62      151.30     60.77 o
  12  20   0       23.57      209.21     59.37 o
  13  20   0       60.20      175.58     65.60 o
 -11  21   0       19.68      175.78     44.72 o
 -10  21   0       24.25      142.85     41.94 o
  -9  21   0       66.23      157.17     37.81 o
  -8  21   0       43.59       83.18     48.94 o
  -7  21   0       73.55      143.13     41.95 o
  -6  21   0       28.04      127.22     41.69 o
  -5  21   0       53.32       82.13     62.03 o
  -4  21   0        0.03       91.99     47.59 o
  -3  21   0      234.27      209.74     58.28 o
  -2  21   0       22.85      127.69     55.66 o
  -1  21   0       11.23       38.11     45.00 o
   0  21   0      293.93      280.19     57.95 o
   1  21   0      106.86       91.72     47.37 o
   2  21   0        8.45      115.10     56.43 o
   3  21   0      440.14      259.85    125.48 o
   4  21   0        5.17       46.55     42.92 o
   5  21   0      531.43      549.80    136.76 o
   6  21   0       10.30      115.39     52.84 o
   7  21   0      331.59      438.27     80.25 o
   8  21   0       34.94      131.31     53.10 o
   9  21   0       32.20      127.86     57.25 o
  10  21   0      163.53      434.03     90.93 o
  11  21   0       14.86      115.26     61.73 o
  -9  22   0       90.29      140.59     61.62 o
  -8  22   0       31.39      175.53     48.44 o
  -7  22   0        3.76      132.63     40.66 o
  -6  22   0      219.12      411.71    104.42 o
  -5  22   0       45.26      234.86     59.42 o
  -4  22   0      391.85      503.20     95.21 o
  -3  22   0       40.88      197.56     52.81 o
  -2  22   0       19.85      195.69    103.44 o
  -1  22   0      137.08      219.42     57.46 o
   0  22   0        0.43      154.81     50.70 o
   1  22   0        3.22      110.77     50.09 o
   2  22   0       63.34      121.01     48.28 o
   3  22   0       87.56      116.68     44.51 o
   4  22   0       27.05       32.10     49.41 o
   5  22   0      145.09      278.87     67.92 o
   6  22   0        4.68      192.08     86.66 o
   7  22   0       42.75      198.48     57.28 o
   8  22   0       14.97      136.04     68.74 o
   9  22   0       30.64      150.49     60.37 o
  -7  23   0      493.80      540.55     81.78 o
  -6  23   0        7.86      130.69     81.97 o
  -5  23   0        7.32      114.00     94.79 o
  -4  23   0       61.38      131.52     53.90 o
  -3  23   0      761.04      951.65    111.64 o
  -2  23   0       10.28      153.38     50.48 o
  -1  23   0      413.20      439.51     99.22 o
   0  23   0        0.29      169.03     53.13 o
   1  23   0      122.31      151.21    102.67 o
   2  23   0        9.64      119.10     45.16 o
   3  23   0      468.79      439.95     78.36 o
   4  23   0       29.31      114.27     49.00 o
   5  23   0      547.22      786.68    102.23 o
   6  23   0       52.43      175.29     62.57 o
   7  23   0      175.66      235.93    154.88 o
  -2  24   0      132.07      204.34     59.34 o
  -1  24   0        4.14      161.07     54.90 o
   0  24   0        0.58      196.14     74.92 o
   1  24   0       35.55       95.94     91.34 o
   2  24   0      164.03      184.76    123.27 o
   0   1   1      406.63      416.69     19.69 o
   1   1   1      930.95     1058.92     23.07 o
  -1   2   1    20941.80    25120.10    387.71 o
   0   2   1    31888.87    37247.68    626.38 o
   1   2   1    20051.74    24426.73    342.74 o
   2   2   1      393.71      450.99     14.29 o
  -2   3   1     1235.26     1321.79     34.22 o
  -1   3   1     6408.16     7499.17    110.80 o
   0   3   1      893.31      926.50     32.77 o
   1   3   1     8727.43     9923.48    179.03 o
   2   3   1      524.31      514.06     16.17 o
   3   3   1     1168.78     1155.01     26.92 o
  -3   4   1     1883.44     2032.53     49.43 o
  -2   4   1    13959.22    14950.38    232.84 o
  -1   4   1    68812.34    76946.23   1063.30 o
   0   4   1     7474.70     8455.09    140.45 o
   1   4   1    76504.24    85524.48   1690.98 o
   2   4   1    17100.17    18916.07    274.23 o
   3   4   1    11026.83    11583.39    173.13 o
   4   4   1     1346.82     1457.12     32.94 o
  -4   5   1     3124.22     3052.81     59.06 o
  -3   5   1     9892.48    10649.25    160.25 o
  -2   5   1    20291.44    22517.17    351.86 o
  -1   5   1    48068.83    52866.60    814.43 o
   0   5   1    13170.60    13824.09    251.53 o
   1   5   1     4797.34     5382.31    107.38 o
   2   5   1     3492.75     3642.85     63.88 o
   3   5   1     8782.46     9276.09    131.92 o
   4   5   1     1928.67     1922.81     40.33 o
   5   5   1     1327.88     1303.18     33.92 o
  -5   6   1      875.64      936.49     28.38 o
  -4   6   1     1494.73     1579.71     36.84 o
  -3   6   1     5620.24     6093.49    111.74 o
  -2   6   1    13798.39    14500.23    239.20 o
  -1   6   1     1813.11     1881.63     42.23 o
   0   6   1    63574.61    74258.26   1262.26 o
   1   6   1      566.71      659.92     28.05 o
   2   6   1    13651.39    14437.60    218.92 o
   3   6   1     6523.51     7187.70    107.61 o
   4   6   1     1447.47     1777.27     41.06 o
   5   6   1     1889.25     1938.64     45.05 o
   6   6   1      112.71      103.26     12.59 o
  -6   7   1       60.20       98.39     15.32 o
  -5   7   1      905.04     1029.84     39.69 o
  -4   7   1       40.27       74.32     12.45 o
  -3   7   1      826.13      918.89     43.25 o
  -2   7   1     9995.36    10556.57    180.39 o
  -1   7   1       59.11       58.96     13.07 o
   0   7   1     3645.81     3472.00     82.55 o
   1   7   1     1013.02      986.21     34.69 o
   2   7   1     3946.66     4115.84     75.84 o
   3   7   1     3141.01     3105.85     57.11 o
   4   7   1       14.57       42.09      9.55 o
   5   7   1      248.09      246.77     19.23 o
   6   7   1      365.01      483.38     27.15 o
   7   7   1     1887.63     1983.94     54.23 o
  -7   8   1      422.89      452.34     30.13 o
  -6   8   1     2610.78     2592.96     65.09 o
  -5   8   1     1358.73     1647.41     48.67 o
  -4   8   1      424.09      506.80     27.70 o
  -3   8   1     1193.38     1304.24     38.37 o
  -2   8   1      552.19      625.02     32.04 o
  -1   8   1     6140.95     6121.78    113.14 o
   0   8   1     2101.85     2189.31     60.76 o
   1   8   1     9865.35    10060.85    198.06 o
   2   8   1    10590.46    10428.90    179.01 o
   3   8   1      494.98      544.58     35.51 o
   4   8   1     2373.44     2492.04     55.22 o
   5   8   1     1463.15     1529.13     41.63 o
   6   8   1     2075.88     2231.28     56.71 o
   7   8   1     1032.52     1118.70     41.26 o
   8   8   1      158.38       99.29     18.01 o
  -8   9   1     4250.04     3896.99     89.57 o
  -7   9   1     1520.52     1679.09     52.21 o
  -6   9   1      301.95      312.36     26.59 o
  -5   9   1      842.25      896.20     37.80 o
  -4   9   1     2316.12     2089.80     55.83 o
  -3   9   1     1604.17     1746.85     47.97 o
  -2   9   1     5286.70     5253.26    103.61 o
  -1   9   1    10136.49     9836.94    197.12 o
   0   9   1      648.36      663.46     42.87 o
   1   9   1    13322.94    13532.32    263.23 o
   2   9   1     4700.42     5066.94    100.81 o
   3   9   1      383.30      418.62     22.28 o
   4   9   1      827.07      734.62     28.41 o
   5   9   1     3256.28     3286.48     69.39 o
   6   9   1     1118.26     1090.35     37.45 o
   7   9   1      559.83      702.44     37.01 o
   8   9   1     9723.99     9056.51    170.09 o
   9   9   1      209.75      267.28     27.53 o
  -9  10   1      311.92      302.89     30.05 o
  -8  10   1     1487.93     1462.78     50.92 o
  -7  10   1     8040.89     7953.84    160.86 o
  -6  10   1       44.34       99.61     17.71 o
  -5  10   1     9016.37     8718.23    165.41 o
  -4  10   1     5035.81     5057.44    104.54 o
  -3  10   1      260.91      365.32     24.64 o
  -2  10   1     2117.33     2086.12     76.47 o
  -1  10   1    10341.55    10586.21    212.93 o
   0  10   1     1067.98     1154.70     48.38 o
   1  10   1    23336.16    22883.59    481.64 o
   2  10   1      414.00      496.32     28.61 o
   3  10   1     6119.95     6094.10    102.58 o
   4  10   1     2756.01     2682.55     57.60 o
   5  10   1     1242.45     1157.31     38.23 o
   6  10   1      550.62      630.49     41.23 o
   7  10   1     6123.80     5879.10    122.05 o
   8  10   1      117.42      120.04     20.66 o
   9  10   1     2675.83     2358.85     69.48 o
  10  10   1      693.48      736.30     44.98 o
 -10  11   1     1342.47     1267.78     58.13 o
  -9  11   1      554.41      585.48     40.11 o
  -8  11   1      266.27      275.73     29.42 o
  -7  11   1      878.37      907.08     45.14 o
  -6  11   1      470.63      603.39     37.02 o
  -5  11   1     3631.78     3469.53    118.07 o
  -4  11   1     3882.10     3465.20     82.13 o
  -3  11   1     5307.45     4906.87    103.74 o
  -2  11   1     3424.31     3479.84     94.68 o
  -1  11   1     1269.88     1391.01     53.25 o
   0  11   1      317.41      395.06     37.87 o
   1  11   1     1815.35     1809.48     51.34 o
   2  11   1     4206.45     4152.16     89.50 o
   3  11   1     4239.53     4017.57     77.05 o
   4  11   1     3799.90     3771.01     90.59 o
   5  11   1      162.15      192.30     20.99 o
   6  11   1     2847.55     2567.41     62.97 o
   7  11   1      158.30      210.83     25.21 o
   8  11   1     2062.09     1796.12     58.16 o
   9  11   1      634.04      633.32     41.10 o
  10  11   1     5975.54     5227.39    119.92 o
  11  11   1      113.65      113.24     22.98 o
 -11  12   1     1489.90     1433.46     60.65 o
 -10  12   1     1218.45     1141.02     56.22 o
  -9  12   1      522.19      531.47     38.86 o
  -8  12   1       78.69       73.89     20.67 o
  -7  12   1     2786.00     2592.79     73.27 o
  -6  12   1     4222.60     3940.26     95.89 o
  -5  12   1     7998.92     7431.66    149.02 o
  -4  12   1     1381.74     1184.02     46.11 o
  -3  12   1     1209.12     1126.34     69.93 o
  -2  12   1      631.32      645.19     57.84 o
  -1  12   1     3265.80     2902.59    107.39 o
   0  12   1     3227.11     2746.77     82.78 o
   1  12   1     4457.12     4045.66    138.91 o
   2  12   1     2751.92     2564.64     66.52 o
   3  12   1     1725.61     1505.83     42.28 o
   4  12   1     3365.66     3210.98     67.71 o
   5  12   1      821.63      964.14     40.58 o
   6  12   1     1955.97     1841.36     52.03 o
   7  12   1      672.93      713.94     41.13 o
   8  12   1      321.75      426.18     34.41 o
   9  12   1      890.55      868.33     47.83 o
  10  12   1      336.56      334.15     34.11 o
  11  12   1      852.38      794.12     49.41 o
  12  12   1        9.74       25.16     19.36 o
 -12  13   1       62.10       95.77     29.41 o
 -11  13   1      353.44      398.63     38.22 o
 -10  13   1     2909.79     2579.99     95.63 o
  -9  13   1      268.89      294.03     33.12 o
  -8  13   1     2792.45     2443.53     73.94 o
  -7  13   1      880.69      973.59     49.35 o
  -6  13   1      191.63      181.69     23.32 o
  -5  13   1       78.08      116.96     25.90 o
  -4  13   1     2792.94     2456.86     82.25 o
  -3  13   1     1552.66     1621.63     75.57 o
  -2  13   1     8877.19     8088.17    192.30 o
  -1  13   1      197.51      223.74     52.71 o
   0  13   1     2441.82     2305.96     83.49 o
   1  13   1      749.94      730.71     50.12 o
   2  13   1     3547.68     3316.23     80.35 o
   3  13   1      882.27      940.24     36.96 o
   4  13   1     9330.32     8740.98    218.96 o
   5  13   1      645.96      619.65     35.60 o
   6  13   1     2839.35     2718.53     75.22 o
   7  13   1      142.77       89.40     21.53 o
   8  13   1      456.99      509.90     38.18 o
   9  13   1     1262.65     1200.42     56.45 o
  10  13   1     1979.26     1635.96     77.00 o
  11  13   1       91.47      103.55     26.69 o
  12  13   1     1093.48     1034.08     64.52 o
  13  13   1      907.92      924.80     63.06 o
 -13  14   1      412.59      319.08     41.92 o
 -12  14   1      336.17      436.86     39.85 o
 -11  14   1      961.42      777.60     50.93 o
 -10  14   1        4.14       81.73     18.84 o
  -9  14   1      312.54      323.36     38.34 o
  -8  14   1      322.41      295.61     36.59 o
  -7  14   1      119.57      138.45     26.03 o
  -6  14   1      385.66      437.13     42.02 o
  -5  14   1     1348.20     1138.47     62.23 o
  -4  14   1      134.34      136.06     26.67 o
  -3  14   1      765.15      904.74     54.81 o
  -2  14   1      392.64      371.46     37.26 o
  -1  14   1      474.40      538.91     43.35 o
   0  14   1      114.43       98.07     29.52 o
   1  14   1      437.24      463.59     39.53 o
   2  14   1       66.92       91.52     20.52 o
   3  14   1      386.04      391.07     32.01 o
   4  14   1     1023.99     1024.15     46.69 o
   5  14   1      755.39      673.83     62.97 o
   6  14   1      463.18      460.37     44.26 o
   7  14   1     1913.18     1610.62     68.32 o
   8  14   1      512.33      491.68     46.41 o
   9  14   1     1187.27     1127.05     65.36 o
  10  14   1      529.82      538.18     68.60 o
  11  14   1       31.99       42.56     24.13 o
  12  14   1       27.48       71.93     26.52 o
  13  14   1      577.03      501.73     49.84 o
  14  14   1      257.97      142.92     34.05 o
 -14  15   1       39.37      132.87     37.34 o
 -13  15   1      131.57      137.54     35.00 o
 -12  15   1      226.95      214.36     35.71 o
 -11  15   1      593.57      597.73     76.10 o
 -10  15   1      235.72      264.83     36.54 o
  -9  15   1      183.00      176.52     32.15 o
  -8  15   1     1187.20     1200.14    115.21 o
  -7  15   1      365.23      399.07     42.85 o
  -6  15   1      265.45      250.10     33.38 o
  -5  15   1      990.33     1017.66     69.97 o
  -4  15   1     2648.50     2276.67    113.69 o
  -3  15   1       23.86       40.34     19.56 o
  -2  15   1      946.88      972.72     55.39 o
  -1  15   1      124.39      155.14     27.12 o
   0  15   1      170.61      192.78     28.91 o
   1  15   1      359.94      341.38     37.20 o
   2  15   1      375.79      400.29     37.99 o
   3  15   1      329.43      316.59     34.68 o
   4  15   1     1232.37     1228.60     60.63 o
   5  15   1      324.13      375.74     43.21 o
   6  15   1      891.99      921.33     70.11 o
   7  15   1      946.09      830.79     68.77 o
   8  15   1      229.89      214.63     45.61 o
   9  15   1      315.26      355.57     42.02 o
  10  15   1      461.01      411.46     46.34 o
  11  15   1      360.99      380.29     44.61 o
  12  15   1      443.03      421.63     47.28 o
  13  15   1       22.06       60.55     31.16 o
  14  15   1      938.31      822.05     66.22 o
  15  15   1      238.85      233.99     47.69 o
 -15  16   1        4.49       68.01     37.44 o
 -14  16   1       66.07       97.84     34.98 o
 -13  16   1      592.70      563.53     91.48 o
 -12  16   1      286.17      339.41     53.64 o
 -11  16   1      539.58      457.17     49.12 o
 -10  16   1       15.11       56.79     25.46 o
  -9  16   1       94.37       70.56     29.13 o
  -8  16   1     1079.39      920.62    118.26 o
  -7  16   1      370.24      404.24     44.41 o
  -6  16   1      102.11      119.30     28.34 o
  -5  16   1      722.32      808.68     72.21 o
  -4  16   1      189.14      222.57     32.74 o
  -3  16   1      215.26      243.72     33.18 o
  -2  16   1      199.78      240.38     34.31 o
  -1  16   1       56.83       70.63     24.66 o
   0  16   1      159.21      206.12     31.49 o
   1  16   1      498.83      476.42     63.34 o
   2  16   1      422.38      374.96     38.72 o
   3  16   1     1514.68     1430.83     66.17 o
   4  16   1      155.31      130.24     26.24 o
   5  16   1      374.03      419.41     45.48 o
   6  16   1      153.18      145.27     37.25 o
   7  16   1     1877.18     1691.63     92.68 o
   8  16   1       44.22       84.90     42.88 o
   9  16   1      413.77      452.69     56.91 o
  10  16   1      668.12      547.55     59.98 o
  11  16   1      210.04      198.98     52.74 o
  12  16   1      210.66      218.02     45.49 o
  13  16   1       64.15      114.61     38.67 o
  14  16   1       21.66       53.70     34.67 o
  15  16   1      528.82      663.93     87.25 o
  16  16   1       26.84      102.58     46.40 o
 -16  17   1       91.32      216.77     54.90 o
 -15  17   1       24.75      136.88     36.71 o
 -14  17   1       28.17      106.64     38.28 o
 -13  17   1        0.18       45.59     36.32 o
 -12  17   1       14.62       47.84     31.91 o
 -11  17   1        9.00       38.45     31.18 o
 -10  17   1      156.62      188.83     39.37 o
  -9  17   1       53.48       93.72     29.94 o
  -8  17   1        8.82       23.95     26.41 o
  -7  17   1      493.94      376.38     44.17 o
  -6  17   1      299.45      291.62     40.33 o
  -5  17   1      361.55      361.82     44.10 o
  -4  17   1      384.09      417.86     49.06 o
  -3  17   1      496.84      500.32     48.36 o
  -2  17   1      457.94      348.42     41.11 o
  -1  17   1      134.50      186.33     42.93 o
   0  17   1      211.34      189.62     42.90 o
   1  17   1      355.19      345.22     52.04 o
   2  17   1      231.45      293.38     36.17 o
   3  17   1       46.69       80.83     24.44 o
   4  17   1      158.68      138.99     28.29 o
   5  17   1     1323.85     1280.69     75.53 o
   6  17   1      427.60      450.20     59.60 o
   7  17   1      252.40      259.86     46.16 o
   8  17   1      601.82      592.97     64.35 o
   9  17   1       33.50       27.98     28.55 o
  10  17   1       14.13       16.86     34.31 o
  11  17   1        9.96       31.38     34.56 o
  12  17   1        1.75       59.73     32.06 o
  13  17   1      217.21      243.45     45.74 o
  14  17   1      218.65      139.56     43.64 o
  15  17   1        2.92      113.62     50.67 o
  16  17   1       58.64      181.57     52.13 o
  17  17   1       82.71      204.21     87.53 o
 -15  18   1       50.29      144.84     62.88 o
 -14  18   1       30.34       74.29     39.18 o
 -13  18   1      265.54      280.11     49.87 o
 -12  18   1       26.42       50.80     36.33 o
 -11  18   1      224.03      286.61     41.98 o
 -10  18   1      109.31      191.49     35.49 o
  -9  18   1      109.05      166.07     34.11 o
  -8  18   1       13.07       78.24     27.39 o
  -7  18   1      423.32      397.33     46.19 o
  -6  18   1       44.70       65.78     26.71 o
  -5  18   1     1543.48     1329.10     95.57 o
  -4  18   1      154.35      173.43     41.15 o
  -3  18   1       92.97       82.68     34.00 o
  -2  18   1      176.87       65.80     33.24 o
  -1  18   1      133.05       83.78     31.15 o
   0  18   1      584.98      483.00     61.83 o
   1  18   1       65.55       62.16     31.35 o
   2  18   1      258.65      258.91     36.11 o
   3  18   1      841.91      728.50     53.83 o
   4  18   1      148.51      136.19     29.41 o
   5  18   1      186.10      140.43     38.26 o
   6  18   1      703.90      488.36     60.22 o
   7  18   1      306.00      297.61     48.29 o
   8  18   1       43.97       84.98     34.23 o
   9  18   1       62.07      118.20     64.51 o
  10  18   1       87.70      107.25     38.83 o
  11  18   1       65.27       56.70     31.31 o
  12  18   1       45.44      120.50     37.33 o
  13  18   1       17.46      133.54     76.20 o
  14  18   1        1.41       88.46     55.42 o
  15  18   1      157.84      410.09     76.88 o
 -14  19   1      167.55      261.02     46.72 o
 -13  19   1      107.63      214.16     43.61 o
 -12  19   1      133.27      229.33     46.75 o
 -11  19   1       30.76       66.06     32.69 o
 -10  19   1      108.28       94.53     32.18 o
  -9  19   1      124.31      116.41     40.16 o
  -8  19   1      161.57      228.42     48.89 o
  -7  19   1      235.53      134.43     80.87 o
  -6  19   1      317.34      257.48     67.00 o
  -5  19   1       24.81       24.30     30.61 o
  -4  19   1       22.49      110.70     36.43 o
  -3  19   1      151.01      195.23     46.94 o
  -2  19   1      951.58      871.86     97.43 o
  -1  19   1       24.63       16.02     36.69 o
   0  19   1      669.09      505.50     63.99 o
   1  19   1      153.29      174.04     31.31 o
   2  19   1      108.34      117.53     27.69 o
   3  19   1      120.91      162.24     31.39 o
   4  19   1      564.19      584.99     56.50 o
   5  19   1       82.21       80.91     36.69 o
   6  19   1      117.72      166.21     43.43 o
   7  19   1       22.04       75.75     36.69 o
   8  19   1       97.38       92.24     38.24 o
   9  19   1       37.21      100.07     33.79 o
  10  19   1      201.48      269.87     59.82 o
  11  19   1       73.30      186.04     58.02 o
  12  19   1      452.20      619.55     86.91 o
  13  19   1       81.80      203.09     79.66 o
  14  19   1       22.45      196.35     59.15 o
 -13  20   1       89.85      190.40     55.97 o
 -12  20   1       12.30       95.15     43.31 o
 -11  20   1      123.01      222.77     45.96 o
 -10  20   1      139.62      210.76     44.84 o
  -9  20   1      102.00      124.77     39.54 o
  -8  20   1       14.76       80.80     36.03 o
  -7  20   1       71.44      164.16     44.45 o
  -6  20   1      143.64      107.88     38.13 o
  -5  20   1        7.74      128.57     36.42 o
  -4  20   1       31.59       56.30     30.78 o
  -3  20   1       71.98      125.92     39.21 o
  -2  20   1      171.40      210.12     60.23 o
  -1  20   1       20.66       37.57     31.02 o
   0  20   1      153.31      207.81     48.74 o
   1  20   1        6.84       49.00     26.01 o
   2  20   1       40.02       69.06     25.41 o
   3  20   1       85.13       98.35     32.57 o
   4  20   1       54.09       62.79     30.45 o
   5  20   1       32.21       93.48     47.69 o
   6  20   1       14.99       98.40     38.27 o
   7  20   1      117.26      184.92     57.62 o
   8  20   1       87.15      206.72     51.61 o
   9  20   1      180.98      263.16     62.97 o
  10  20   1        3.98       59.24     41.68 o
  11  20   1        4.14      141.95     55.72 o
  12  20   1      193.81      249.33     64.36 o
  13  20   1      236.67      262.53     71.48 o
 -11  21   1      143.13      143.08    107.82 o
 -10  21   1      120.41      271.68     51.44 o
  -9  21   1      103.58      146.41     39.26 o
  -8  21   1      522.29      648.08     73.58 o
  -7  21   1       53.33      176.69     41.70 o
  -6  21   1       67.61      154.95     55.89 o
  -5  21   1      107.85      163.95     38.69 o
  -4  21   1      257.04      287.88     49.10 o
  -3  21   1      228.50      289.84     50.52 o
  -2  21   1      315.50      309.01     55.85 o
  -1  21   1       74.56      101.99     34.38 o
   0  21   1       21.96      116.57     41.08 o
   1  21   1      159.18      222.36     34.08 o
   2  21   1       85.14      158.45     30.79 o
   3  21   1       57.92      136.49     39.27 o
   4  21   1      288.37      394.84     73.05 o
   5  21   1       11.40      104.27     62.46 o
   6  21   1      316.76      408.31     80.99 o
   7  21   1      260.74      235.28     68.95 o
   8  21   1       33.83      247.02     82.95 o
   9  21   1       59.90       93.28     49.19 o
  10  21   1        2.80      172.45     68.17 o
  11  21   1      120.37      297.43     73.94 o
  -9  22   1       10.21      157.50     44.11 o
  -8  22   1       83.08      227.19     50.15 o
  -7  22   1       90.56      255.30     48.69 o
  -6  22   1       13.55      143.33     38.14 o
  -5  22   1      256.36      345.33     54.60 o
  -4  22   1        8.99      105.93     38.67 o
  -3  22   1      120.90      191.51     44.20 o
  -2  22   1      144.20      189.43     48.23 o
  -1  22   1      151.85      276.99     53.69 o
   0  22   1       29.64      220.40     46.12 o
   1  22   1      551.72      717.47     80.14 o
   2  22   1        8.77       79.59     65.03 o
   3  22   1      197.71      285.61     92.73 o
   4  22   1       37.34      108.29     59.63 o
   5  22   1      100.33      183.72     59.76 o
   6  22   1       66.18      172.59     54.78 o
   7  22   1      184.44      380.54     76.66 o
   8  22   1      173.90      237.48     69.28 o
   9  22   1      216.10      405.16     80.51 o
  -7  23   1       10.48      175.75     44.65 o
  -6  23   1        2.02      129.83     40.69 o
  -5  23   1        9.81       81.77     39.64 o
  -4  23   1       66.52      116.15     46.99 o
  -3  23   1      194.95      220.52     52.11 o
  -2  23   1       38.09      231.15     51.01 o
  -1  23   1        0.10      249.89     48.20 o
   0  23   1       71.45      192.47     79.81 o
   1  23   1       47.16      150.01     54.93 o
   2  23   1       41.77      178.85     52.23 o
   3  23   1      238.39      294.00     69.20 o
   4  23   1       23.13      106.57     54.17 o
   5  23   1       41.28      138.03     56.07 o
   6  23   1       33.79      210.95     74.92 o
   7  23   1       16.08      131.39     65.89 o
  -1  24   1      130.49      204.62     58.90 o
   0  24   1      254.34      256.75     64.77 o
   1  24   1      377.67      602.99     92.76 o
   0   1   2      705.97      791.08     22.97 o
   1   1   2     3723.17     4157.39     75.91 o
  -1   2   2       45.10       74.68      9.49 o
   0   2   2     9861.91    11380.76    290.55 o
   1   2   2     1606.66     1657.87     42.51 o
   2   2   2     1969.87     2393.94     50.65 o
  -2   3   2     9449.55    10539.54    195.68 o
  -1   3   2    16851.03    19859.68    351.20 o
   0   3   2     7750.40     8531.14    158.81 o
   1   3   2     5768.07     6311.53    139.84 o
   2   3   2      545.54      599.30     20.25 o
   3   3   2    34510.86    37655.73    577.40 o
  -3   4   2      253.88      248.54     15.31 o
  -2   4   2    32238.26    35647.91    501.20 o
  -1   4   2    54313.80    62566.64    953.32 o
   0   4   2    12565.07    15103.45    269.67 o
   1   4   2    89702.61   101252.89   1975.37 o
   2   4   2    24870.79    28340.78    405.54 o
   3   4   2     1943.93     2035.15     43.74 o
   4   4   2     8216.15     8453.49    144.99 o
  -4   5   2     6063.88     6130.93    102.05 o
  -3   5   2      987.78      996.58     28.26 o
  -2   5   2    42513.70    49147.67    682.75 o
  -1   5   2     2382.49     3071.44     62.37 o
   0   5   2     2252.70     2447.29     49.48 o
   1   5   2    41197.80    45840.27    780.35 o
   2   5   2    21141.53    23350.14    340.26 o
   3   5   2    11606.29    11476.27    180.84 o
   4   5   2     1978.27     1994.81     45.65 o
   5   5   2     8212.84     8886.66    142.42 o
  -5   6   2     4033.58     3960.55     75.17 o
  -4   6   2    10861.52    11214.12    192.28 o
  -3   6   2     3333.81     3528.40     88.74 o
  -2   6   2     1635.23     1584.20     37.17 o
  -1   6   2      290.33      339.65     17.62 o
   0   6   2     1424.20     1442.96     34.61 o
   1   6   2      421.82      496.95     21.51 o
   2   6   2     4901.63     4552.97     85.48 o
   3   6   2      490.45      649.40     27.36 o
   4   6   2     1697.99     2064.91     48.26 o
   5   6   2     2051.87     2118.49     49.27 o
   6   6   2    16860.47    18268.40    269.95 o
  -6   7   2     3901.15     4021.16     78.74 o
  -5   7   2      841.63      808.93     28.51 o
  -4   7   2      105.50      215.69     15.82 o
  -3   7   2      274.98      266.13     16.92 o
  -2   7   2     7289.06     8354.06    130.28 o
  -1   7   2      923.97      956.50     23.97 o
   0   7   2     1366.90     1381.95     34.01 o
   1   7   2     3055.61     3270.94     96.53 o
   2   7   2     4241.32     4348.02     83.28 o
   3   7   2     1474.82     1561.96     42.09 o
   4   7   2     1328.83     1360.09     35.67 o
   5   7   2     1589.94     1582.59     42.33 o
   6   7   2      475.59      572.85     28.41 o
   7   7   2     2883.17     2700.40     62.17 o
  -7   8   2      226.47      250.58     21.06 o
  -6   8   2    13931.57    13606.52    211.10 o
  -5   8   2     1141.13      986.09     32.40 o
  -4   8   2    10284.43    10111.95    158.35 o
  -3   8   2     2027.60     1995.15     43.05 o
  -2   8   2     3484.84     3115.71     67.30 o
  -1   8   2     7690.78     7225.59    130.37 o
   0   8   2    13429.64    14418.99    274.54 o
   1   8   2     2920.45     2753.33     88.94 o
   2   8   2     8851.78     8119.11    168.00 o
   3   8   2     6218.55     6007.12    109.47 o
   4   8   2      418.10      526.83     27.14 o
   5   8   2     1929.69     2274.00     55.21 o
   6   8   2     7031.57     6935.46    122.52 o
   7   8   2     1275.84     1215.32     55.58 o
   8   8   2     7041.48     6961.44    128.13 o
  -8   9   2      291.61      359.41     28.76 o
  -7   9   2     5731.85     5154.14     99.71 o
  -6   9   2      181.26      225.66     19.14 o
  -5   9   2      136.24      172.78     27.50 o
  -4   9   2      822.85      878.47     35.80 o
  -3   9   2     8724.87     9036.31    165.16 o
  -2   9   2      534.76      594.61     25.87 o
  -1   9   2     7619.02     6816.67    126.91 o
   0   9   2     1583.17     1414.06     46.84 o
   1   9   2      206.72      489.06     27.99 o
   2   9   2      938.22      993.82     44.83 o
   3   9   2    13894.97    14085.43    220.06 o
   4   9   2      353.85      375.02     24.35 o
   5   9   2     8564.20     8181.68    141.70 o
   6   9   2     1909.82     1918.14     52.01 o
   7   9   2      349.88      379.12     27.52 o
   8   9   2      908.91     1017.30     40.98 o
   9   9   2     4366.77     4237.82     88.95 o
  -9  10   2       22.77       49.18     18.72 o
  -8  10   2     4627.99     4279.07    101.71 o
  -7  10   2     1468.08     1253.03     49.78 o
  -6  10   2     1433.43     1475.29     50.74 o
  -5  10   2     6111.37     5953.00    120.98 o
  -4  10   2     1282.88     1383.25     45.29 o
  -3  10   2      621.08      617.92     33.78 o
  -2  10   2     4889.05     4827.98     98.20 o
  -1  10   2     1309.50     1327.62     57.72 o
   0  10   2     3065.45     3187.38     84.13 o
   1  10   2     1454.37     1300.64     47.57 o
   2  10   2      825.96      887.50     44.47 o
   3  10   2      473.24      522.86     30.59 o
   4  10   2     6374.89     6228.65    107.76 o
   5  10   2     2037.21     2065.08     54.69 o
   6  10   2     2356.16     2271.43     59.22 o
   7  10   2     2434.78     2130.78     57.38 o
   8  10   2      817.65      776.85     40.44 o
   9  10   2      424.10      453.18     31.64 o
  10  10   2     1704.51     1762.86     61.23 o
 -10  11   2     1078.34     1007.71     53.80 o
  -9  11   2     2355.03     2107.19     84.90 o
  -8  11   2      127.59      139.31     29.71 o
  -7  11   2     2252.93     2252.55     66.52 o
  -6  11   2     1668.29     1551.59     53.38 o
  -5  11   2      368.30      392.77     32.59 o
  -4  11   2     2184.53     1841.31     65.65 o
  -3  11   2     9274.50     8827.24    163.27 o
  -2  11   2     1791.38     1777.56     48.09 o
  -1  11   2     4850.31     4655.60    115.68 o
   0  11   2     1140.29     1169.84     49.00 o
   1  11   2     1311.63     1260.53     51.34 o
   2  11   2     1643.81     1406.02     57.81 o
   3  11   2     2103.63     1966.69     52.50 o
   4  11   2     3527.01     3144.15     67.48 o
   5  11   2     4634.80     4418.38     92.59 o
   6  11   2     1547.99     1444.46     46.85 o
   7  11   2     2612.88     2353.95     62.52 o
   8  11   2       12.11       32.08     17.85 o
   9  11   2      792.01     1002.04     44.85 o
  10  11   2       93.08      126.45     23.39 o
  11  11   2     1246.72     1353.41     62.42 o
 -11  12   2      291.94      267.79     31.19 o
 -10  12   2       71.91       90.71     21.37 o
  -9  12   2     1285.79     1204.86     54.18 o
  -8  12   2     1016.78      977.99     82.49 o
  -7  12   2     1793.59     1680.19     57.96 o
  -6  12   2     1941.80     1848.81     68.83 o
  -5  12   2     1302.89     1221.38     87.90 o
  -4  12   2      533.35      698.69     46.28 o
  -3  12   2     1099.15     1042.79     52.26 o
  -2  12   2     1073.61     1152.21     53.03 o
  -1  12   2     1618.01     1421.90     57.21 o
   0  12   2     1775.19     1558.79     57.87 o
   1  12   2      271.08      268.49     30.18 o
   2  12   2     5111.02     5329.56    129.14 o
   3  12   2      455.83      450.65     28.26 o
   4  12   2      957.71      944.73     38.85 o
   5  12   2      480.92      524.60     32.88 o
   6  12   2     2817.96     2574.26     66.35 o
   7  12   2      356.31      369.54     30.54 o
   8  12   2     1291.36     1250.52     49.92 o
   9  12   2     1340.92     1163.83     50.07 o
  10  12   2      476.76      564.36     42.22 o
  11  12   2      174.65      186.04     28.86 o
  12  12   2      461.45      485.20     41.05 o
 -12  13   2      117.39      134.07     26.80 o
 -11  13   2      741.33      817.40     50.98 o
 -10  13   2      203.18      176.85     27.29 o
  -9  13   2      557.90      756.96     51.56 o
  -8  13   2       73.21       84.73     22.68 o
  -7  13   2      331.18      450.79     41.54 o
  -6  13   2      214.76      214.32     28.76 o
  -5  13   2     2138.59     2118.00    115.03 o
  -4  13   2      400.98      424.73     38.47 o
  -3  13   2      431.82      451.14     49.24 o
  -2  13   2     2192.34     1865.36     67.44 o
  -1  13   2       85.30       76.50     20.18 o
   0  13   2      233.48      220.89     27.69 o
   1  13   2     2270.74     2121.63    139.23 o
   2  13   2     1469.07     1301.10     57.42 o
   3  13   2     2737.39     2568.54     63.46 o
   4  13   2     2692.34     2594.74     66.82 o
   5  13   2      384.48      455.32     31.03 o
   6  13   2      349.79      386.35     31.17 o
   7  13   2      358.49      335.81     29.15 o
   8  13   2       28.60       61.96     17.95 o
   9  13   2      406.43      426.56     34.90 o
  10  13   2      374.94      410.55     37.65 o
  11  13   2      336.81      401.87     46.53 o
  12  13   2        6.93       36.38     20.72 o
  13  13   2      461.70      439.40     42.09 o
 -13  14   2       10.96       65.40     28.47 o
 -12  14   2      939.25      969.57     66.84 o
 -11  14   2      425.66      334.19     41.23 o
 -10  14   2      576.40      652.63     53.96 o
  -9  14   2      462.13      391.18     43.69 o
  -8  14   2       60.42       92.12     23.50 o
  -7  14   2        6.95       17.32     18.98 o
  -6  14   2     2164.62     1944.21     74.77 o
  -5  14   2        5.92       18.65     17.61 o
  -4  14   2      305.25      389.39     38.48 o
  -3  14   2       15.12       66.04     19.93 o
  -2  14   2      619.53      611.24     54.48 o
  -1  14   2       74.94      114.10     31.89 o
   0  14   2     3815.28     3490.87    149.56 o
   1  14   2      255.40      248.64     31.97 o
   2  14   2      258.11      265.89     34.23 o
   3  14   2       20.86       46.65     14.73 o
   4  14   2      569.30      614.50     36.86 o
   5  14   2      174.15      226.59     28.06 o
   6  14   2      686.52      681.75     40.80 o
   7  14   2      476.79      537.90     38.33 o
   8  14   2      541.64      554.90     39.09 o
   9  14   2      210.50      201.58     29.08 o
  10  14   2     1528.65     1356.54     73.42 o
  11  14   2      564.87      539.22     54.57 o
  12  14   2     1146.02      872.49     63.71 o
  13  14   2        7.63        9.17     27.41 o
  14  14   2       64.78       72.44     32.28 o
 -14  15   2      154.00      142.07     38.90 o
 -13  15   2      321.71      381.37     45.61 o
 -12  15   2       20.65       75.97     31.24 o
 -11  15   2      338.27      320.69     51.43 o
 -10  15   2        3.75       40.22     23.19 o
  -9  15   2      261.43      367.27     43.09 o
  -8  15   2      109.41      140.36     29.34 o
  -7  15   2      766.21      691.05     54.71 o
  -6  15   2      580.09      527.18     46.97 o
  -5  15   2      243.82      204.78     31.02 o
  -4  15   2       34.60       55.89     21.72 o
  -3  15   2     1678.42     1270.32    127.54 o
  -2  15   2      386.37      477.39     74.78 o
  -1  15   2     1434.78     1449.06     97.75 o
   0  15   2      582.58      707.38     67.15 o
   1  15   2      648.59      652.95     49.21 o
   2  15   2      227.48      241.56     24.05 o
   3  15   2     1008.65      876.40     51.58 o
   4  15   2       98.98      121.78     22.17 o
   5  15   2     1126.13     1187.78     54.47 o
   6  15   2      244.72      256.45     32.26 o
   7  15   2      333.88      315.81     35.54 o
   8  15   2       19.47       39.42     23.44 o
   9  15   2      323.96      279.28     39.90 o
  10  15   2      208.70      229.47     38.14 o
  11  15   2     1221.10     1248.89     74.53 o
  12  15   2       30.59       39.61     26.95 o
  13  15   2       60.91       89.37     33.99 o
  14  15   2       34.17       49.97     36.37 o
  15  15   2       85.15       82.11     40.06 o
 -15  16   2      256.15      314.03     54.13 o
 -14  16   2      720.88      699.23     72.87 o
 -13  16   2       77.05       58.81     35.81 o
 -12  16   2      581.33      579.84     56.59 o
 -11  16   2       26.69       49.29     28.13 o
 -10  16   2       59.79      115.20     30.05 o
  -9  16   2       30.61       45.64     24.72 o
  -8  16   2      551.92      415.09     45.91 o
  -7  16   2      216.71      253.52     45.25 o
  -6  16   2      182.36      146.00     56.49 o
  -5  16   2      103.05      121.23     33.79 o
  -4  16   2      135.25      110.19     33.13 o
  -3  16   2      167.11      150.88     36.00 o
  -2  16   2     2303.28     2007.69     99.41 o
  -1  16   2      926.06      860.01     91.50 o
   0  16   2      786.19      681.13     68.24 o
   1  16   2      917.04      978.53     80.12 o
   2  16   2      205.21      133.60     27.57 o
   3  16   2      113.02       87.51     25.04 o
   4  16   2      115.60      159.64     34.50 o
   5  16   2      393.77      386.19     39.00 o
   6  16   2      250.65      300.32     42.89 o
   7  16   2      385.02      409.39     54.13 o
   8  16   2       31.10       24.31     25.41 o
   9  16   2      177.53      135.28     71.54 o
  10  16   2      633.64      576.47     64.04 o
  11  16   2       95.66       80.31     39.37 o
  12  16   2      547.21      532.34     55.20 o
  13  16   2       91.58      122.77     32.51 o
  14  16   2      632.53      608.46     60.14 o
  15  16   2      133.54      204.00     45.18 o
  16  16   2       58.72      191.18     46.45 o
 -16  17   2       94.40      177.34     56.80 o
 -15  17   2      544.11      518.89     63.80 o
 -14  17   2      165.07      236.61     62.58 o
 -13  17   2       52.89      181.42     43.14 o
 -12  17   2      527.67      536.39     55.59 o
 -11  17   2      125.99      121.44     36.07 o
 -10  17   2        4.77       72.78     31.54 o
  -9  17   2      998.98      953.27    120.51 o
  -8  17   2      362.82      298.63     77.24 o
  -7  17   2      965.12      800.58     73.54 o
  -6  17   2      100.94      149.80     37.04 o
  -5  17   2      440.00      403.91     56.38 o
  -4  17   2      104.49      135.81     37.06 o
  -3  17   2      782.51      599.38     67.23 o
  -2  17   2       74.92       81.27     35.40 o
  -1  17   2     1972.66     1672.60    104.54 o
   0  17   2      150.87      194.91     57.49 o
   1  17   2      500.66      507.46     79.63 o
   2  17   2      598.25      639.87     52.30 o
   3  17   2      687.09      753.84     66.96 o
   4  17   2      672.66      558.23     48.95 o
   5  17   2      667.57      633.14     51.19 o
   6  17   2      996.75      765.47     63.92 o
   7  17   2       80.49      140.82     34.94 o
   8  17   2      134.51      120.54     41.81 o
   9  17   2       45.10       92.53     36.79 o
  10  17   2      138.58      162.42     42.87 o
  11  17   2     1015.86      955.98    108.55 o
  12  17   2      163.78      147.93     39.63 o
  13  17   2      166.68      285.11     51.96 o
  14  17   2       61.71      219.58     45.88 o
  15  17   2      248.10      207.87     76.10 o
  16  17   2        7.55       77.05     54.32 o
 -15  18   2       27.42      245.92     98.76 o
 -14  18   2        5.41      110.76     46.54 o
 -13  18   2       92.09      160.86     51.34 o
 -12  18   2       74.54      151.33     40.01 o
 -11  18   2        9.06       48.83     33.06 o
 -10  18   2       17.09      104.88     38.59 o
  -9  18   2       43.56       40.21     41.69 o
  -8  18   2      261.10      217.93     66.27 o
  -7  18   2      448.28      445.28     59.60 o
  -6  18   2      928.59      784.93     76.67 o
  -5  18   2      286.99      380.86     55.64 o
  -4  18   2      592.44      460.69     82.22 o
  -3  18   2      521.01      412.11     62.72 o
  -2  18   2      967.01      853.18    119.15 o
  -1  18   2        2.03       50.68     31.72 o
   0  18   2      665.96      550.74     67.83 o
   1  18   2      725.59      663.09     74.23 o
   2  18   2     1024.33      908.65     63.04 o
   3  18   2      205.11      166.46     32.62 o
   4  18   2      638.37      699.41     55.93 o
   5  18   2      390.49      340.10     47.26 o
   6  18   2      387.49      272.75     58.04 o
   7  18   2       53.38       67.65     30.20 o
   8  18   2      490.01      594.52     68.43 o
   9  18   2      113.26       77.03     59.52 o
  10  18   2      317.69      388.38     56.15 o
  11  18   2      155.59      217.38     48.23 o
  12  18   2      141.17      237.46     50.46 o
  13  18   2       60.75      101.68     37.14 o
  14  18   2      248.76      249.82     73.64 o
  15  18   2       33.13       89.13     48.23 o
 -14  19   2       49.95       80.94     59.63 o
 -13  19   2       53.78      178.25     55.40 o
 -12  19   2       52.18       92.21     38.10 o
 -11  19   2       71.33      165.47     40.11 o
 -10  19   2       12.06       98.07     35.05 o
  -9  19   2      524.03      473.00     62.76 o
  -8  19   2      101.68      120.07     35.50 o
  -7  19   2      139.17      139.99     40.05 o
  -6  19   2       39.95      100.61     35.36 o
  -5  19   2       40.08      108.69     35.26 o
  -4  19   2      356.71      337.92     53.68 o
  -3  19   2       84.86      104.96     37.90 o
  -2  19   2      377.54      451.07     61.73 o
  -1  19   2      721.65      662.74     75.02 o
   0  19   2       92.41      180.61     44.24 o
   1  19   2       69.51       89.91     28.29 o
   2  19   2      226.82      265.36     39.50 o
   3  19   2      420.34      302.64     39.83 o
   4  19   2       50.85      126.24     28.49 o
   5  19   2       51.78       53.08     29.86 o
   6  19   2      184.95      153.57     36.49 o
   7  19   2      426.21      394.07     57.29 o
   8  19   2       19.63      104.40     46.90 o
   9  19   2      322.29      361.54     54.67 o
  10  19   2      202.97      231.26     49.42 o
  11  19   2       28.18       34.55     32.37 o
  12  19   2        2.24       39.88     41.06 o
  13  19   2       30.85      124.51     42.24 o
  14  19   2       37.47      167.56     48.91 o
 -12  20   2      385.44      502.19     80.87 o
 -11  20   2        0.71       67.71     38.96 o
 -10  20   2      168.64      211.59     49.77 o
  -9  20   2       46.05      132.11     53.09 o
  -8  20   2      127.29      200.13     46.76 o
  -7  20   2      134.70      183.38     42.37 o
  -6  20   2      688.34      683.74     90.91 o
  -5  20   2      107.72      133.20     63.68 o
  -4  20   2      571.16      517.13     66.17 o
  -3  20   2        0.37       70.50     56.64 o
  -2  20   2      249.27      347.40     64.09 o
  -1  20   2       33.98      128.15     39.66 o
   0  20   2      941.27      855.73     85.41 o
   1  20   2       29.49       86.15     28.47 o
   2  20   2      826.28      825.01     76.13 o
   3  20   2       59.88      134.47     29.92 o
   4  20   2      206.22      280.78     49.77 o
   5  20   2       40.09      102.39     34.82 o
   6  20   2      185.56      326.72     46.50 o
   7  20   2       43.84       95.13     38.49 o
   8  20   2      847.48      872.65     84.48 o
   9  20   2       60.20      147.93     45.81 o
  10  20   2      212.24      309.33     52.35 o
  11  20   2       94.95      270.77     51.97 o
  12  20   2       47.06      132.55     41.97 o
 -11  21   2       29.51      210.47     47.84 o
 -10  21   2       17.47      166.17     41.41 o
  -9  21   2      123.75      254.57     48.92 o
  -8  21   2      169.89      229.31     50.46 o
  -7  21   2      189.60      175.75     44.60 o
  -6  21   2        1.57       74.25     35.52 o
  -5  21   2       66.02      187.96     60.54 o
  -4  21   2      211.53      213.16     45.68 o
  -3  21   2      179.96      246.38     50.03 o
  -2  21   2      308.32      319.85     52.84 o
  -1  21   2      284.34      375.13     58.35 o
   0  21   2      165.79      233.92     46.96 o
   1  21   2      118.43      157.16     33.50 o
   2  21   2       79.65      232.47     34.20 o
   3  21   2      230.20      260.93     39.42 o
   4  21   2        5.14       49.33     28.27 o
   5  21   2      664.15      538.59     61.05 o
   6  21   2       39.49      118.77     44.11 o
   7  21   2      113.82      220.79     46.96 o
   8  21   2       60.88      252.20     53.15 o
   9  21   2       36.36      109.28     40.67 o
  10  21   2       42.67      174.36     45.81 o
  11  21   2       48.19      175.02     45.54 o
  -8  22   2       17.07      101.37     39.16 o
  -7  22   2       20.44      104.37     42.42 o
  -6  22   2      227.00      316.50     55.46 o
  -5  22   2      119.07      229.72     45.52 o
  -4  22   2       66.99      132.72     39.84 o
  -3  22   2      284.84      330.93     57.42 o
  -2  22   2        3.02      105.23     49.69 o
  -1  22   2        7.68      111.42     40.58 o
   0  22   2       56.97      142.31     32.70 o
   1  22   2      201.46      265.12     38.55 o
   2  22   2       49.55      168.81     35.90 o
   3  22   2       86.06      203.93     43.23 o
   4  22   2       38.78      164.46     48.98 o
   5  22   2        8.20       73.13     37.77 o
   6  22   2      136.87      195.04     46.90 o
   7  22   2       47.12      128.08     43.21 o
   8  22   2       28.71      112.36     65.24 o
  -5  23   2       50.42      181.38     53.19 o
  -4  23   2       15.33      289.74     54.64 o
  -3  23   2       73.19      235.79     48.97 o
  -2  23   2       28.81      156.28     43.31 o
  -1  23   2      216.74      332.81     57.89 o
   0  23   2      222.96      269.36     38.88 o
   1  23   2       35.69      118.10     32.91 o
   2  23   2       82.08      197.14     37.58 o
   3  23   2       28.78      124.78     32.63 o
   4  23   2        0.51      114.09     68.30 o
   5  23   2      141.95      253.30     72.11 o
   0   1   3      828.51      978.49     27.36 o
   1   1   3     4456.53     4860.17     91.98 o
  -1   2   3     1011.88     1188.22     36.45 o
   0   2   3     2035.99     1851.89     55.43 o
   1   2   3     1431.48     1695.67     47.52 o
   2   2   3      759.26      728.22     26.15 o
  -2   3   3       82.53       97.24     13.22 o
  -1   3   3     8348.63     9327.07    177.65 o
   0   3   3     2190.75     2388.63     57.05 o
   1   3   3     2474.06     2703.92     50.55 o
   2   3   3      452.44      483.98     24.48 o
   3   3   3      149.90      233.76     20.30 o
  -3   4   3      460.95      384.66     24.61 o
  -2   4   3     5597.07     6441.19    131.71 o
  -1   4   3     4345.05     4303.74     92.90 o
   0   4   3      584.72      554.57     33.15 o
   1   4   3     2208.53     2328.20     72.50 o
   2   4   3     1065.04     1105.18     31.90 o
   3   4   3     3132.01     2957.13     60.50 o
   4   4   3    11794.12    11676.20    199.93 o
  -4   5   3     6377.59     6422.59    110.79 o
  -3   5   3     1362.88     1367.05     36.45 o
  -2   5   3    20090.04    22623.99    360.49 o
  -1   5   3     7377.57     7544.25    134.68 o
   0   5   3     1636.03     1619.04     48.62 o
   1   5   3     8442.02     9546.85    182.29 o
   2   5   3    16973.62    18294.30    274.07 o
   3   5   3      992.16      931.78     30.94 o
   4   5   3    30998.97    32224.37    511.30 o
   5   5   3     4204.60     4139.20     80.24 o
  -5   6   3     2488.80     2523.38     56.61 o
  -4   6   3     2131.93     2221.37     52.16 o
  -3   6   3      480.86      659.73     25.41 o
  -2   6   3     7720.63     8106.77    144.87 o
  -1   6   3     8989.30     9091.43    158.53 o
   0   6   3     3566.59     3821.19     90.14 o
   1   6   3     4276.78     4170.40     94.28 o
   2   6   3      476.77      635.66     33.80 o
   3   6   3     1264.23     1265.73     37.65 o
   4   6   3     2476.86     2399.99     60.41 o
   5   6   3      351.15      501.42     27.34 o
   6   6   3       49.71      109.16     15.52 o
  -6   7   3      513.23      645.04     31.23 o
  -5   7   3    25802.90    27089.76    399.00 o
  -4   7   3    24733.83    25838.42    379.37 o
  -3   7   3     1429.00     1595.03     39.60 o
  -2   7   3    25647.04    26217.97    377.21 o
  -1   7   3     4920.39     4657.92     91.09 o
   0   7   3     1420.17     1359.18     67.01 o
   1   7   3     6516.63     6593.41    140.25 o
   2   7   3     7046.57     6952.27    122.37 o
   3   7   3      405.19      461.22     27.39 o
   4   7   3    34099.21    35325.63    518.17 o
   5   7   3     1561.99     1509.70     44.06 o
   6   7   3     9735.23     8525.70    146.60 o
   7   7   3     8151.63     7678.62    135.99 o
  -7   8   3     1996.64     1896.83     51.88 o
  -6   8   3     1007.94      981.17     52.97 o
  -5   8   3     4046.44     3871.61     78.05 o
  -4   8   3     1430.80     1453.43     52.19 o
  -3   8   3     4754.58     4308.49     79.03 o
  -2   8   3     3259.43     3292.49     63.23 o
  -1   8   3     4531.49     4705.50     93.64 o
   0   8   3      161.48      223.41     20.12 o
   1   8   3    12980.20    13816.26    263.04 o
   2   8   3    10430.90    10542.62    158.50 o
   3   8   3     6899.62     7206.20    131.02 o
   4   8   3     5018.00     4862.36     95.76 o
   5   8   3     6020.02     5533.70    105.88 o
   6   8   3      915.76     1036.90     42.82 o
   7   8   3     5933.91     5603.96    113.68 o
   8   8   3     1055.94     1169.58     46.02 o
  -8   9   3     1608.97     1537.81     47.84 o
  -7   9   3     1003.96     1065.80     40.10 o
  -6   9   3     2134.23     2093.71     53.25 o
  -5   9   3     3798.84     3341.01     70.16 o
  -4   9   3      690.69      734.99     31.34 o
  -3   9   3      451.94      423.47     31.96 o
  -2   9   3     1514.77     1483.86     35.18 o
  -1   9   3     1597.55     1542.44     35.45 o
   0   9   3     2565.50     2912.02     62.39 o
   1   9   3     4348.59     4115.66     94.35 o
   2   9   3     2437.42     2056.23     46.69 o
   3   9   3     2214.09     2129.11     47.32 o
   4   9   3     2162.06     2018.05     55.19 o
   5   9   3     3361.47     3020.93     80.50 o
   6   9   3      104.93      137.36     18.42 o
   7   9   3     1550.75     1537.13     49.15 o
   8   9   3     3421.19     3177.38     74.15 o
   9   9   3     1164.16     1300.05     45.51 o
  -9  10   3      228.68      290.02     29.60 o
  -8  10   3     1124.78     1140.79     51.11 o
  -7  10   3     2928.87     2607.25     73.36 o
  -6  10   3      122.76      131.48     21.02 o
  -5  10   3      882.64      843.04     39.72 o
  -4  10   3     3230.65     2988.68     74.98 o
  -3  10   3      830.61      963.68     57.94 o
  -2  10   3     5512.11     5242.10    108.94 o
  -1  10   3     2058.55     2139.00     79.66 o
   0  10   3     1233.96     1315.13     47.36 o
   1  10   3       65.63       67.40     22.64 o
   2  10   3      975.16     1170.59     46.26 o
   3  10   3     2022.89     1903.31     55.39 o
   4  10   3     1647.81     1474.13     46.99 o
   5  10   3     1259.54     1357.15     47.31 o
   6  10   3     1251.31     1216.43     46.86 o
   7  10   3     2951.00     2932.52     71.00 o
   8  10   3       29.55       63.27     16.15 o
   9  10   3     1567.84     1360.84     49.51 o
  10  10   3      343.53      443.12     36.24 o
 -10  11   3      198.06      178.86     26.69 o
  -9  11   3       27.09       21.46     16.98 o
  -8  11   3       47.40       59.73     17.97 o
  -7  11   3      473.99      440.26     34.78 o
  -6  11   3      109.28      139.11     24.42 o
  -5  11   3      787.58      749.34     49.70 o
  -4  11   3      594.11      755.95     35.77 o
  -3  11   3     2485.11     2355.97     90.91 o
  -2  11   3      731.29      756.07     58.12 o
  -1  11   3      966.65      755.72     59.24 o
   0  11   3     1399.11     1450.88     77.81 o
   1  11   3      650.09      703.38     55.69 o
   2  11   3      360.76      339.74     28.08 o
   3  11   3     1520.60     1431.80     50.36 o
   4  11   3      529.71      538.33     31.95 o
   5  11   3      145.55      178.12     21.06 o
   6  11   3      136.37      179.52     21.60 o
   7  11   3       83.15       78.38     16.87 o
   8  11   3      560.99      518.08     51.26 o
   9  11   3       47.85       48.82     15.78 o
  10  11   3      403.69      399.18     36.12 o
  11  11   3       55.42       62.94     35.00 o
 -11  12   3      108.40      151.13     44.61 o
 -10  12   3      874.63      894.96     60.24 o
  -9  12   3      109.06      161.19     24.77 o
  -8  12   3      422.62      467.32     37.37 o
  -7  12   3      420.83      440.77     41.32 o
  -6  12   3      740.43      657.27     47.57 o
  -5  12   3     1462.45     1416.04     63.13 o
  -4  12   3      853.16      752.40     47.91 o
  -3  12   3      838.29      872.61     67.55 o
  -2  12   3      212.94      182.66     54.48 o
  -1  12   3       33.12       76.56     26.52 o
   0  12   3      227.72      260.58     40.34 o
   1  12   3      515.36      586.69     55.01 o
   2  12   3     1880.55     1768.48     56.16 o
   3  12   3      305.48      329.19     28.58 o
   4  12   3      675.11      695.30     39.26 o
   5  12   3      280.25      331.78     26.83 o
   6  12   3       82.63      154.09     21.96 o
   7  12   3      376.02      385.83     32.36 o
   8  12   3      153.90      138.89     22.07 o
   9  12   3      686.57      584.69     39.41 o
  10  12   3       35.09       64.92     20.19 o
  11  12   3      233.06      204.84     28.80 o
  12  12   3      646.85      595.37     59.62 o
 -12  13   3      167.25      230.49     35.42 o
 -11  13   3     2516.09     2140.99     84.34 o
 -10  13   3      861.84      781.55     58.81 o
  -9  13   3       14.50       75.01     23.44 o
  -8  13   3     1935.26     1876.39     78.56 o
  -7  13   3      228.57      240.12     33.23 o
  -6  13   3      542.23      441.81     51.18 o
  -5  13   3      376.58      407.20     48.57 o
  -4  13   3      301.75      335.18     45.29 o
  -3  13   3      184.22      203.72     38.17 o
  -2  13   3      401.24      341.89     47.02 o
  -1  13   3      549.85      418.58     50.07 o
   0  13   3        1.27       -9.65     23.41 o
   1  13   3      216.14      282.08     40.16 o
   2  13   3       12.51        9.43     15.16 o
   3  13   3      415.92      359.70     32.59 o
   4  13   3     1257.84     1196.55     46.86 o
   5  13   3      661.19      591.58     35.59 o
   6  13   3      964.81     1016.33     48.58 o
   7  13   3      690.28      759.13     43.74 o
   8  13   3      128.73      138.34     21.46 o
   9  13   3     1795.67     1629.37     73.86 o
  10  13   3      550.41      528.83     44.04 o
  11  13   3      514.34      524.56     43.93 o
  12  13   3      857.53      879.63     56.03 o
  13  13   3      212.00      154.61     34.71 o
 -13  14   3      193.54      162.78     33.56 o
 -12  14   3      245.99      266.35     38.72 o
 -11  14   3      284.19      303.17     40.20 o
 -10  14   3      240.14      271.46     39.43 o
  -9  14   3       58.65      123.43     40.53 o
  -8  14   3      334.14      313.22     47.89 o
  -7  14   3        5.35       36.76     24.15 o
  -6  14   3      118.02      113.87     31.28 o
  -5  14   3      123.61      131.96     33.28 o
  -4  14   3      343.48      410.07     54.59 o
  -3  14   3      872.58      679.34     65.10 o
  -2  14   3      278.10      328.86     47.78 o
  -1  14   3       55.69       57.68     29.96 o
   0  14   3      189.19      222.13     40.89 o
   1  14   3      128.17       87.24     26.22 o
   2  14   3     1239.40     1131.88     52.77 o
   3  14   3      200.26      222.89     24.79 o
   4  14   3      125.70      144.49     21.80 o
   5  14   3      701.35      660.40     40.96 o
   6  14   3      612.06      602.30     41.34 o
   7  14   3      796.95      749.72     58.42 o
   8  14   3      195.89      224.00     28.81 o
   9  14   3      422.11      405.06     36.25 o
  10  14   3     1687.48     1429.27     67.84 o
  11  14   3      199.28      220.88     35.93 o
  12  14   3      213.39      239.12     34.84 o
  13  14   3      151.09      145.18     31.53 o
  14  14   3      629.26      604.35     57.67 o
 -14  15   3      388.74      421.41     71.28 o
 -13  15   3       76.13      112.03     40.20 o
 -12  15   3       14.71       44.42     31.92 o
 -11  15   3      321.68      333.48     50.86 o
 -10  15   3      481.99      487.38     60.62 o
  -9  15   3      128.12       98.84     34.91 o
  -8  15   3     2841.96     2253.05    157.68 o
  -7  15   3      712.28      739.94     71.13 o
  -6  15   3       19.53        2.05     24.73 o
  -5  15   3      759.57      612.84     65.19 o
  -4  15   3     1188.47     1217.01     86.21 o
  -3  15   3      843.53      911.40     82.34 o
  -2  15   3     1064.02     1124.04     83.48 o
  -1  15   3      107.60      105.16     32.17 o
   0  15   3      160.34      206.49     43.51 o
   1  15   3      368.03      357.07     40.67 o
   2  15   3      218.77      205.82     27.27 o
   3  15   3      958.45      919.02     45.40 o
   4  15   3      806.62      758.92     42.20 o
   5  15   3       59.27       73.92     18.60 o
   6  15   3      331.90      302.28     31.59 o
   7  15   3      104.86       67.93     21.29 o
   8  15   3      292.59      310.14     32.86 o
   9  15   3      225.11      304.22     36.67 o
  10  15   3      122.35      132.24     30.83 o
  11  15   3       55.57       58.61     30.88 o
  12  15   3       72.06       52.06     26.84 o
  13  15   3       24.21       53.82     30.28 o
  14  15   3      350.45      268.95     47.98 o
  15  15   3      261.83      269.93     50.45 o
 -15  16   3      109.30      197.54     57.62 o
 -14  16   3      182.65      235.54    106.28 o
 -13  16   3      187.21      253.23     53.01 o
 -12  16   3       91.64      113.02     37.84 o
 -11  16   3     1184.48      955.11     83.65 o
 -10  16   3      395.59      313.33     48.90 o
  -9  16   3       79.22       97.06     33.67 o
  -8  16   3      974.09     1029.31    105.40 o
  -7  16   3      922.33      742.07     73.53 o
  -6  16   3       73.94      125.02     46.60 o
  -5  16   3     2526.48     2401.98    108.06 o
  -4  16   3      871.16      766.61     74.13 o
  -3  16   3     1816.59     1313.86    157.20 o
  -2  16   3      999.84      999.35    152.71 o
  -1  16   3      949.80     1013.69     83.22 o
   0  16   3      308.05      248.97     39.93 o
   1  16   3     4868.00     4379.55    126.69 o
   2  16   3      568.44      477.72     40.44 o
   3  16   3      987.27      955.57     67.17 o
   4  16   3      890.17      968.27     53.84 o
   5  16   3      112.69      151.60     27.01 o
   6  16   3      885.13      897.50     57.54 o
   7  16   3      894.44      840.70     56.10 o
   8  16   3       45.23       18.42     22.59 o
   9  16   3      411.38      456.19     45.01 o
  10  16   3      450.89      516.18     54.66 o
  11  16   3        7.42       44.32     28.81 o
  12  16   3     1398.18     1050.95     75.27 o
  13  16   3      235.92      260.57     43.37 o
  14  16   3       50.65      155.54     40.01 o
  15  16   3      288.81      558.36     66.33 o
  16  16   3       33.87      110.26     50.48 o
 -15  17   3       69.87      142.40     58.54 o
 -14  17   3       12.35       98.98     50.20 o
 -13  17   3        4.63       75.54     46.96 o
 -12  17   3       42.44       49.68     44.46 o
 -11  17   3       93.05      117.97     39.38 o
 -10  17   3        2.55       51.85     34.37 o
  -9  17   3      181.93      139.39     55.26 o
  -8  17   3        8.01        2.01     28.90 o
  -7  17   3      127.65      119.03     34.99 o
  -6  17   3      272.40      318.97     52.66 o
  -5  17   3       52.07      121.69     37.85 o
  -4  17   3      381.57      333.65     53.90 o
  -3  17   3     1370.96     1229.11     92.37 o
  -2  17   3      783.36      717.01     76.20 o
  -1  17   3      136.22      152.98     39.93 o
   0  17   3      505.34      431.42     62.23 o
   1  17   3      611.49      622.44     70.66 o
   2  17   3      210.13      220.06     38.00 o
   3  17   3      182.35      108.91     30.91 o
   4  17   3      987.53      898.82     61.85 o
   5  17   3      474.76      454.06     48.02 o
   6  17   3      494.45      387.06     49.84 o
   7  17   3      179.99      134.24     36.62 o
   8  17   3       38.07       80.76     32.95 o
   9  17   3      237.82      181.13     75.76 o
  10  17   3     1045.17      880.68     82.18 o
  11  17   3       32.36       64.33     32.40 o
  12  17   3       93.56      202.37     43.22 o
  13  17   3      365.97      437.60     60.99 o
  14  17   3        9.94      142.09     49.08 o
  15  17   3      103.87      171.41    163.89 o
 -14  18   3       62.53      177.49     80.69 o
 -13  18   3      281.88      332.27     74.43 o
 -12  18   3       42.63       98.83     43.00 o
 -11  18   3      223.04      249.21     50.73 o
 -10  18   3      326.76      277.28     52.19 o
  -9  18   3       49.55       58.71     40.92 o
  -8  18   3      508.05      432.61     60.13 o
  -7  18   3      162.96      173.42     43.47 o
  -6  18   3       66.27       98.33     34.53 o
  -5  18   3      764.00      599.67     69.48 o
  -4  18   3      275.61      318.00     52.07 o
  -3  18   3       34.64       64.76     32.48 o
  -2  18   3     1344.10     1280.27     96.65 o
  -1  18   3      322.46      380.36     59.04 o
   0  18   3      146.41      285.79     52.35 o
   1  18   3      645.66      706.48     57.62 o
   2  18   3      755.22      652.86     55.43 o
   3  18   3      312.48      276.29     39.94 o
   4  18   3     1277.02     1147.05     80.13 o
   5  18   3      151.56      139.88     32.62 o
   6  18   3      109.05      174.29     41.38 o
   7  18   3      521.09      451.75     53.99 o
   8  18   3       18.68       93.11     45.38 o
   9  18   3      133.48      119.35     37.62 o
  10  18   3      100.37      214.50     44.48 o
  11  18   3        5.28      178.21     42.17 o
  12  18   3        7.77      160.45     42.29 o
  13  18   3        9.59      154.67     45.16 o
  14  18   3       14.98      143.95     50.45 o
 -13  19   3       87.44      205.42     93.15 o
 -12  19   3       39.94       96.78     39.75 o
 -11  19   3      113.96      229.59     45.00 o
 -10  19   3      170.05      253.90     45.25 o
  -9  19   3       71.89      136.15     38.36 o
  -8  19   3       96.14      167.71     38.57 o
  -7  19   3      104.40      132.57     45.31 o
  -6  19   3       47.25      140.15     38.22 o
  -5  19   3      544.19      418.52     57.94 o
  -4  19   3      346.59      273.46     52.47 o
  -3  19   3        8.80       92.51     36.55 o
  -2  19   3     1794.19     1461.18    105.94 o
  -1  19   3      204.90      222.88     49.65 o
   0  19   3      253.58      420.41     61.30 o
   1  19   3     1135.33     1134.60     73.05 o
   2  19   3      577.71      509.47     51.17 o
   3  19   3       84.04      133.51     32.80 o
   4  19   3      616.93      608.37     59.08 o
   5  19   3      399.89      351.21     77.47 o
   6  19   3       72.60      155.93     38.66 o
   7  19   3      128.69      282.15     45.23 o
   8  19   3       28.09      100.22     32.21 o
   9  19   3      178.29      228.98     46.16 o
  10  19   3      273.67      361.31     54.25 o
  11  19   3       85.14      170.26     40.36 o
  12  19   3      520.97      409.55     63.41 o
  13  19   3       41.84      195.23     49.72 o
 -11  20   3       32.11      154.60     43.30 o
 -10  20   3        0.53      141.88     41.26 o
  -9  20   3        2.64      103.77     39.35 o
  -8  20   3       40.58       69.84     35.07 o
  -7  20   3       37.67      100.14     34.86 o
  -6  20   3       33.89       72.18     39.88 o
  -5  20   3      135.54      193.79     44.50 o
  -4  20   3        0.93       85.06     32.77 o
  -3  20   3       15.35      111.19     36.37 o
  -2  20   3      130.99      109.98     38.60 o
  -1  20   3       20.87       68.76     37.37 o
   0  20   3      199.18      212.34     48.17 o
   1  20   3       54.54       68.46     27.06 o
   2  20   3      183.70      189.91     44.25 o
   3  20   3      256.47      270.13     40.28 o
   4  20   3       36.54       76.78     27.43 o
   5  20   3        6.28       78.70     33.21 o
   6  20   3       64.25      132.12     36.58 o
   7  20   3       13.32      140.83     35.78 o
   8  20   3       28.31      133.68     37.00 o
   9  20   3       12.21      130.40     40.41 o
  10  20   3        0.11      133.46     43.88 o
  11  20   3       61.83      265.30     51.75 o
  -9  21   3       21.59      147.17     40.08 o
  -8  21   3       30.25      136.02     41.07 o
  -7  21   3      202.74      359.11     54.06 o
  -6  21   3       27.99      173.19     40.71 o
  -5  21   3      273.89      289.16     62.85 o
  -4  21   3       19.59      102.02     50.67 o
  -3  21   3      206.94      249.20     56.68 o
  -2  21   3      530.49      433.19     64.12 o
  -1  21   3       48.70      104.51     37.23 o
   0  21   3      548.62      527.32     53.09 o
   1  21   3      346.99      351.77     45.08 o
   2  21   3       33.79      115.61     30.89 o
   3  21   3      269.95      326.33     43.85 o
   4  21   3      126.89      325.82     41.91 o
   5  21   3       31.52      103.93     36.35 o
   6  21   3      101.40      215.22     43.28 o
   7  21   3       47.97      214.86     52.86 o
   8  21   3        8.58      152.43     41.26 o
   9  21   3       40.46      161.46     55.68 o
  -7  22   3        0.61      164.27     44.46 o
  -6  22   3        1.59      115.65     43.30 o
  -5  22   3      170.28      140.51     44.59 o
  -4  22   3       53.40      152.88     38.85 o
  -3  22   3       58.78      236.30     47.69 o
  -2  22   3       21.41      121.06     45.81 o
  -1  22   3        3.47       95.79     46.97 o
   0  22   3      174.82      289.24     43.10 o
   1  22   3      128.77      234.62     39.79 o
   2  22   3       72.10      175.83     39.00 o
   3  22   3       30.74      148.24     34.86 o
   4  22   3      118.34      170.32     33.64 o
   5  22   3       14.13      110.70     37.91 o
   6  22   3        8.78      125.21     39.48 o
   7  22   3       24.52      157.16     41.77 o
  -3  23   3       40.89      177.30     44.76 o
  -2  23   3       24.19       58.50     38.84 o
  -1  23   3       72.15      160.31     37.51 o
   0  23   3        9.96       96.73     34.66 o
   1  23   3       24.62       91.49     37.17 o
   2  23   3        6.13      171.26     38.72 o
   3  23   3       29.85      176.59     35.36 o
   0   0   4    27393.41    30281.48    759.93 o
   0   1   4     1753.46     1797.71     38.64 o
   1   1   4     5231.25     6106.33    115.97 o
  -1   2   4     1781.67     1604.03     51.50 o
   0   2   4      371.81      388.79     31.70 o
   1   2   4      626.61      873.57     25.40 o
   2   2   4     4030.06     4136.21     86.40 o
  -2   3   4     1068.41     1295.71     42.78 o
  -1   3   4     2603.64     2764.17     69.75 o
   0   3   4     2345.69     2421.81     61.42 o
   1   3   4      300.33      344.00     20.82 o
   2   3   4     4047.19     4200.42     89.80 o
   3   3   4     6456.50     7071.39    152.37 o
  -3   4   4     4593.09     4752.71    108.63 o
  -2   4   4     2767.90     2982.69     75.43 o
  -1   4   4     1093.98     1174.05     39.37 o
   0   4   4       16.41       89.25     12.77 o
   1   4   4      133.38      159.80     14.53 o
   2   4   4     1644.02     1953.23     39.53 o
   3   4   4     1792.01     1530.64     73.24 o
   4   4   4     1776.24     2061.10     54.86 o
  -4   5   4     1856.53     1778.96     49.61 o
  -3   5   4    15814.59    15843.89    295.35 o
  -2   5   4     1739.00     1614.43     49.18 o
  -1   5   4     4886.40     5229.40    113.01 o
   0   5   4     3842.13     4066.71     90.53 o
   1   5   4      526.01      674.57     29.36 o
   2   5   4     3371.87     3449.61     73.15 o
   3   5   4     4844.08     4936.95     95.24 o
   4   5   4     1715.01     1932.14     54.72 o
   5   5   4     3895.20     3387.43     78.74 o
  -5   6   4     4823.36     4724.05     92.85 o
  -4   6   4     9464.95     9337.53    155.29 o
  -3   6   4    15083.52    14669.69    252.37 o
  -2   6   4     6395.04     6740.74    127.10 o
  -1   6   4     1724.09     1663.98     43.86 o
   0   6   4     5555.36     5432.11    123.33 o
   1   6   4      658.78      713.16     36.40 o
   2   6   4     8394.59     8353.35    145.15 o
   3   6   4    24403.95    24928.52    372.90 o
   4   6   4     1197.37     1414.63     50.77 o
   5   6   4    15647.73    15744.35    271.25 o
   6   6   4    19915.46    20248.71    309.02 o
  -6   7   4      121.94      135.28     17.70 o
  -5   7   4      148.60      177.85     18.91 o
  -4   7   4      353.32      406.34     29.55 o
  -3   7   4     1394.70     1550.04     41.06 o
  -2   7   4     1185.05     1253.20     39.42 o
  -1   7   4      513.03      539.20     27.71 o
   0   7   4     1596.11     1773.85     57.28 o
   1   7   4     3567.64     3569.07     90.49 o
   2   7   4     1349.36     1391.20     39.34 o
   3   7   4     4209.45     3432.04     77.26 o
   4   7   4      105.20      125.01     17.74 o
   5   7   4     4482.34     4337.85     97.93 o
   6   7   4     1473.43     1449.76     46.80 o
   7   7   4      515.53      596.54     33.66 o
  -7   8   4      680.56      613.57     34.31 o
  -6   8   4     6360.00     6002.86    113.96 o
  -5   8   4     1035.83     1143.43     48.19 o
  -4   8   4     1685.35     1694.22     45.15 o
  -3   8   4     9220.40     9097.61    165.95 o
  -2   8   4      885.91     1018.10     36.44 o
  -1   8   4     1172.94     1148.27     84.96 o
   0   8   4      585.41      524.66     32.33 o
   1   8   4      135.63       91.97     16.93 o
   2   8   4     5370.24     5356.65     96.01 o
   3   8   4     6430.41     6006.73    115.70 o
   4   8   4       86.02      101.16     17.77 o
   5   8   4     5162.89     5072.83    111.55 o
   6   8   4      851.68     1014.46     43.32 o
   7   8   4      456.31      429.33     30.87 o
   8   8   4     3123.35     2818.64     69.68 o
  -8   9   4      409.82      507.41     32.57 o
  -7   9   4     1988.32     1797.60     52.01 o
  -6   9   4     3424.35     2997.96     74.23 o
  -5   9   4      964.60     1010.27     42.06 o
  -4   9   4     1536.38     1629.36     44.75 o
  -3   9   4     3976.54     3849.77    101.46 o
  -2   9   4     1538.66     1337.44     44.02 o
  -1   9   4      213.92      212.24     32.69 o
   0   9   4      161.19      230.67     23.39 o
   1   9   4     4740.17     4373.00    107.71 o
   2   9   4     4419.69     4233.52     81.19 o
   3   9   4     3100.86     2757.72     69.81 o
   4   9   4      582.67      558.73     34.90 o
   5   9   4     8043.60     7158.51    199.70 o
   6   9   4     3564.86     3093.99     80.89 o
   7   9   4      908.56      971.03     42.73 o
   8   9   4     1959.71     1807.11     55.73 o
   9   9   4     1290.45     1113.03     47.59 o
  -9  10   4      382.68      407.42     34.83 o
  -8  10   4      476.89      456.27     40.43 o
  -7  10   4      143.81      177.18     22.51 o
  -6  10   4      438.20      422.87     33.47 o
  -5  10   4      187.37      213.26     30.47 o
  -4  10   4      162.65      209.63     28.04 o
  -3  10   4     1335.27     1215.48     64.29 o
  -2  10   4       58.60       90.83     25.86 o
  -1  10   4      446.83      363.85     43.07 o
   0  10   4      106.74      110.28     28.31 o
   1  10   4      798.77      913.85     80.80 o
   2  10   4      489.66      468.67     34.06 o
   3  10   4       17.78       53.33     19.35 o
   4  10   4      283.51      296.33     26.89 o
   5  10   4       81.63       99.59     18.47 o
   6  10   4      267.07      194.49     22.74 o
   7  10   4      240.57      300.86     27.43 o
   8  10   4      385.59      384.63     30.59 o
   9  10   4      390.07      472.33     33.54 o
  10  10   4      197.04      246.28     29.05 o
 -10  11   4      170.45      229.44     29.74 o
  -9  11   4      601.20      718.86     48.41 o
  -8  11   4      131.51      136.34     42.88 o
  -7  11   4      240.08      253.67     40.07 o
  -6  11   4      964.95      829.62     67.40 o
  -5  11   4      437.94      480.35     52.73 o
  -4  11   4     3337.26     2957.59    135.62 o
  -3  11   4     1337.04     1229.91     78.31 o
  -2  11   4      347.17      360.97     61.80 o
  -1  11   4       53.64       83.80     31.84 o
   0  11   4      621.32      707.89     96.85 o
   1  11   4      138.59      157.00     39.60 o
   2  11   4      675.95      759.51     73.48 o
   3  11   4      660.30      639.19     39.52 o
   4  11   4      779.81      826.78     43.85 o
   5  11   4      823.24      736.05     38.71 o
   6  11   4      912.99      921.96     46.06 o
   7  11   4      288.37      303.09     28.89 o
   8  11   4       58.45       88.90     19.41 o
   9  11   4      612.97      587.22     39.13 o
  10  11   4      114.52       78.16     23.48 o
  11  11   4      121.68       79.03     25.29 o
 -11  12   4       42.99       28.76     27.80 o
 -10  12   4      137.69      132.62     36.03 o
  -9  12   4       53.41       37.96     28.34 o
  -8  12   4      704.39      593.57     70.25 o
  -7  12   4       32.88      103.72     33.28 o
  -6  12   4      308.17      229.71     40.73 o
  -5  12   4      450.32      419.66     70.30 o
  -4  12   4     1620.66     1683.25    123.22 o
  -3  12   4      627.67      648.94     62.67 o
  -2  12   4     1722.96     1592.84     90.84 o
  -1  12   4       67.93      146.54     33.92 o
   0  12   4      189.35      173.69     38.53 o
   1  12   4      113.84      121.84     28.61 o
   2  12   4     2362.99     1964.84     69.71 o
   3  12   4     1240.84     1068.27     50.95 o
   4  12   4      447.39      354.62     33.11 o
   5  12   4      148.85      159.51     22.11 o
   6  12   4      975.47      795.65     43.95 o
   7  12   4      229.17      252.02     28.06 o
   8  12   4      523.50      567.12     38.97 o
   9  12   4      993.13      932.27     50.31 o
  10  12   4       54.87       52.35     20.93 o
  11  12   4      307.42      265.94     33.37 o
  12  12   4      598.67      427.79     47.81 o
 -12  13   4      556.57      375.00     52.17 o
 -11  13   4       36.57       89.05     32.66 o
 -10  13   4       74.95      120.12     35.27 o
  -9  13   4      779.34      647.53     66.03 o
  -8  13   4      170.42      196.74     41.86 o
  -7  13   4      480.29      357.16     50.70 o
  -6  13   4      541.45      546.48     60.04 o
  -5  13   4      102.64      102.05     30.68 o
  -4  13   4      656.15      483.22     66.36 o
  -3  13   4      352.91      369.02     98.19 o
  -2  13   4      277.16      292.84     46.38 o
  -1  13   4      244.33      198.81     40.10 o
   0  13   4      802.63      851.94     81.89 o
   1  13   4       48.30       53.36     23.83 o
   2  13   4      257.06      244.60     28.73 o
   3  13   4      234.63      174.71     32.98 o
   4  13   4      624.82      551.29     70.32 o
   5  13   4       49.27       69.29     17.81 o
   6  13   4       15.41       56.65     17.76 o
   7  13   4      429.37      412.63     51.60 o
   8  13   4       69.46       54.44     21.91 o
   9  13   4      220.17      202.32     31.45 o
  10  13   4       82.93       72.36     23.65 o
  11  13   4      464.83      416.52     40.33 o
  12  13   4      194.38      148.73     32.77 o
  13  13   4       74.55       65.15     31.06 o
 -13  14   4      369.80      262.28     54.67 o
 -12  14   4      902.30      967.45     82.45 o
 -11  14   4     1068.45      884.25     80.30 o
 -10  14   4      134.95      176.02     38.58 o
  -9  14   4      589.45      725.88     71.37 o
  -8  14   4       56.34       81.20     31.96 o
  -7  14   4      670.69      654.41     68.65 o
  -6  14   4       52.00       80.88     31.91 o
  -5  14   4       11.26       -2.14     25.54 o
  -4  14   4      308.07      332.30     50.92 o
  -3  14   4      678.76      579.21     64.79 o
  -2  14   4        7.73       44.70     28.79 o
  -1  14   4     1330.35     1177.30     84.78 o
   0  14   4     2176.00     2012.30     99.40 o
   1  14   4       90.95       75.56     25.66 o
   2  14   4      416.80      288.52     31.79 o
   3  14   4      636.74      547.32     41.56 o
   4  14   4      713.23      613.47     39.57 o
   5  14   4      665.11      624.46     39.42 o
   6  14   4      108.06       92.13     23.66 o
   7  14   4      229.38      254.39     29.25 o
   8  14   4     1926.99     1677.09     65.09 o
   9  14   4      221.20      240.41     33.14 o
  10  14   4      153.46      138.55     28.60 o
  11  14   4      203.23      215.19     31.33 o
  12  14   4      431.23      336.10     42.50 o
  13  14   4       92.25      140.67     36.01 o
  14  14   4      246.61      304.75     49.45 o
 -14  15   4       29.26       99.50     38.70 o
 -13  15   4      109.10       80.56     46.61 o
 -12  15   4       48.50       80.47     63.42 o
 -11  15   4       23.10      153.13     39.78 o
 -10  15   4       11.06       67.82     32.73 o
  -9  15   4       57.10      100.86     67.51 o
  -8  15   4       71.61      105.19     42.88 o
  -7  15   4      726.21      658.97    147.50 o
  -6  15   4      669.44      743.71     74.84 o
  -5  15   4      519.31      553.76     65.01 o
  -4  15   4      240.87      209.69     44.67 o
  -3  15   4     1597.04     1588.47    100.09 o
  -2  15   4      464.31      473.85     93.48 o
  -1  15   4      328.09      315.96     51.89 o
   0  15   4      476.32      452.25     59.13 o
   1  15   4     1335.97     1056.48     66.93 o
   2  15   4      455.88      506.40     41.80 o
   3  15   4      602.30      699.72     47.61 o
   4  15   4      305.51      253.88     28.15 o
   5  15   4      699.67      654.01     41.80 o
   6  15   4      965.94      822.75     49.80 o
   7  15   4       18.91        7.44     17.61 o
   8  15   4     1222.75     1209.74     59.45 o
   9  15   4       72.14      103.66     26.61 o
  10  15   4      219.80      233.80     34.62 o
  11  15   4      878.68      874.18     60.24 o
  12  15   4      106.61      183.16     38.63 o
  13  15   4      191.37      284.28     59.62 o
  14  15   4      245.27      307.54     64.85 o
  15  15   4      115.32      191.72     54.14 o
 -15  16   4      142.19      103.79     49.25 o
 -14  16   4      131.85      180.50     44.71 o
 -13  16   4      138.34      127.63     40.86 o
 -12  16   4      539.43      476.68     63.38 o
 -11  16   4      195.28      336.14     51.90 o
 -10  16   4       48.53      113.13     36.77 o
  -9  16   4       63.13      129.28     35.57 o
  -8  16   4      161.92      168.05     40.65 o
  -7  16   4      390.60      396.80     57.01 o
  -6  16   4      575.59      609.68     70.30 o
  -5  16   4      170.14      150.27     40.03 o
  -4  16   4      742.81      595.08     70.13 o
  -3  16   4      150.79      148.91     42.29 o
  -2  16   4      299.89      199.82     47.31 o
  -1  16   4       93.76      116.26     42.79 o
   0  16   4      582.97      575.20     58.28 o
   1  16   4      187.65      259.12     33.50 o
   2  16   4      603.89      606.28     46.07 o
   3  16   4       85.52       83.64     24.67 o
   4  16   4      162.54      159.64     24.83 o
   5  16   4      146.16      177.77     26.21 o
   6  16   4       46.19       60.37     21.87 o
   7  16   4      236.35      176.98     31.00 o
   8  16   4      101.53      122.92     30.10 o
   9  16   4      142.76      153.26     36.46 o
  10  16   4      175.93      156.66     36.53 o
  11  16   4       63.31      174.30     35.73 o
  12  16   4      157.13      225.96     39.65 o
  13  16   4       74.13       90.22     45.89 o
  14  16   4       60.98       88.63     52.17 o
  15  16   4      151.63      317.23     65.66 o
 -14  17   4       54.45      159.00     52.32 o
 -13  17   4       25.37      158.61     44.15 o
 -12  17   4      375.92      372.87     55.18 o
 -11  17   4       36.06      132.28     45.40 o
 -10  17   4      198.80      272.92     47.87 o
  -9  17   4      987.93     1006.97     89.03 o
  -8  17   4       71.28       95.58     37.65 o
  -7  17   4     1231.11     1015.63     88.81 o
  -6  17   4      443.92      550.78     67.86 o
  -5  17   4      363.30      348.41     54.63 o
  -4  17   4     1823.33     1665.71    129.86 o
  -3  17   4     2288.21     2272.60    124.99 o
  -2  17   4      110.63      152.27     44.67 o
  -1  17   4     1178.24     1086.45    127.48 o
   0  17   4     1066.43      979.21     86.03 o
   1  17   4       98.81       89.76     28.21 o
   2  17   4     2268.41     2160.06     91.11 o
   3  17   4     1372.11     1200.61     71.94 o
   4  17   4       44.74       81.30     25.47 o
   5  17   4     1170.64     1102.63     60.84 o
   6  17   4      450.64      457.37     46.57 o
   7  17   4      158.71      175.22     32.78 o
   8  17   4      298.06      374.95     43.74 o
   9  17   4       32.60       66.53     30.65 o
  10  17   4       47.44      177.08     37.84 o
  11  17   4      238.96      345.04     48.10 o
  12  17   4       72.07      130.32     42.14 o
  13  17   4       10.86      102.29     52.26 o
  14  17   4      126.90      237.13     58.32 o
 -13  18   4       84.71      157.11     41.37 o
 -12  18   4       24.07       59.13     39.93 o
 -11  18   4        4.06      113.61     77.65 o
 -10  18   4       35.72      104.56     41.88 o
  -9  18   4      110.99      149.20     43.31 o
  -8  18   4       65.63      126.69     35.60 o
  -7  18   4      141.93      116.87     41.21 o
  -6  18   4      147.98      282.64     50.50 o
  -5  18   4      136.52      120.80     39.58 o
  -4  18   4      451.02      391.16     59.87 o
  -3  18   4      169.68      264.33     54.84 o
  -2  18   4       49.89       90.94     38.52 o
  -1  18   4      378.85      244.18     53.26 o
   0  18   4      455.00      443.33     65.56 o
   1  18   4      189.89      222.76     39.31 o
   2  18   4     1877.94     1822.89     88.31 o
   3  18   4       83.50      103.21     33.40 o
   4  18   4      191.12      303.50     47.02 o
   5  18   4      813.13      877.60     65.34 o
   6  18   4      475.78      493.01     54.67 o
   7  18   4      296.51      367.25     48.93 o
   8  18   4      543.80      579.64     61.00 o
   9  18   4      181.25      190.11     43.08 o
  10  18   4        2.08       85.08     43.99 o
  11  18   4      114.14      223.12     61.86 o
  12  18   4       24.83      181.81     62.90 o
  13  18   4       34.38       74.20     45.47 o
 -11  19   4        5.10      112.43     41.54 o
 -10  19   4       13.76      111.19     41.45 o
  -9  19   4      217.12      269.80     49.71 o
  -8  19   4      151.89      225.52     47.73 o
  -7  19   4       57.85       91.76     47.91 o
  -6  19   4      141.74      193.31     44.12 o
  -5  19   4      106.50       48.26     34.54 o
  -4  19   4       66.80      160.25     43.38 o
  -3  19   4      154.78      156.41     43.91 o
  -2  19   4      275.34      238.13     50.08 o
  -1  19   4      102.27      156.41     42.26 o
   0  19   4      169.54      253.33     52.04 o
   1  19   4       66.71      152.08     33.46 o
   2  19   4       74.69      133.27     33.91 o
   3  19   4       86.59       98.13     29.80 o
   4  19   4      217.26      226.62     51.82 o
   5  19   4       37.24      143.21     35.81 o
   6  19   4       50.33      170.94     38.72 o
   7  19   4      146.86      220.86     42.44 o
   8  19   4      141.84      217.53     41.53 o
   9  19   4       30.04      122.13     39.52 o
  10  19   4      102.71      324.66     76.64 o
  11  19   4       45.27      211.81     51.02 o
 -10  20   4       26.11      151.37     48.98 o
  -9  20   4      179.61      346.82     59.19 o
  -8  20   4       67.31      130.19     44.76 o
  -7  20   4       88.27      147.30     40.31 o
  -6  20   4      199.90      199.98     47.12 o
  -5  20   4       12.29       77.19     43.92 o
  -4  20   4      264.92      281.60     55.89 o
  -3  20   4      537.55      704.62     76.72 o
  -2  20   4      115.36      264.62     52.05 o
  -1  20   4      252.43      309.61     61.01 o
   0  20   4        1.40       82.60     29.27 o
   1  20   4       78.77      150.32     33.82 o
   2  20   4      366.18      450.76     72.78 o
   3  20   4      248.42      309.85     41.55 o
   4  20   4       53.42      128.49     30.30 o
   5  20   4       56.34      221.55     46.09 o
   6  20   4       56.32      111.01     35.14 o
   7  20   4      118.26      137.61     41.32 o
   8  20   4      176.53      281.83     54.58 o
   9  20   4      181.33      302.83     53.45 o
  10  20   4      109.92      268.64     54.60 o
  -7  21   4       75.13      157.17     67.56 o
  -6  21   4       89.87      168.01     44.18 o
  -5  21   4       19.00      112.95     50.00 o
  -4  21   4       50.32      146.98     47.97 o
  -3  21   4       27.57       82.70     46.43 o
  -2  21   4        7.57      159.80     47.84 o
  -1  21   4       96.60      250.34     47.87 o
   0  21   4       34.25      195.38     37.77 o
   1  21   4       12.77      141.07     35.28 o
   2  21   4       30.43      135.19     37.38 o
   3  21   4       37.97      180.94     34.48 o
   4  21   4      228.88      274.13     42.37 o
   5  21   4       70.02      132.34     37.04 o
   6  21   4        2.90      102.24     39.38 o
   7  21   4       66.44      169.64     42.11 o
  -4  22   4       18.20      162.41     50.78 o
  -3  22   4        7.53      109.63     47.27 o
  -2  22   4        0.24      132.96     43.93 o
  -1  22   4       15.23      159.62     45.74 o
   0  22   4       59.23      134.57     37.22 o
   1  22   4       16.17      128.30     35.38 o
   2  22   4       42.81      139.93     40.17 o
   3  22   4       69.08      181.82     40.63 o
   4  22   4       57.81      127.73     34.94 o
   0   1   5       66.59      124.76     11.73 o
   1   1   5     1461.68     1528.09     38.33 o
  -1   2   5      681.49      728.83     38.78 o
   0   2   5     1502.87     1663.16     44.15 o
   1   2   5     1658.63     1779.61     41.88 o
   2   2   5     1848.15     1960.33     47.43 o
  -2   3   5     1936.15     1811.45     57.94 o
  -1   3   5     2238.73     1973.97     60.64 o
   0   3   5     5043.34     5205.76     97.67 o
   1   3   5      751.71      709.19     30.34 o
   2   3   5     1008.27     1004.47     48.30 o
   3   3   5     2422.34     2376.16     85.12 o
  -3   4   5      470.33      564.04     35.83 o
  -2   4   5    10501.55    10946.83    220.48 o
  -1   4   5      796.48      926.20     41.29 o
   0   4   5     2571.62     2900.18     83.29 o
   1   4   5     5241.58     5120.15    116.40 o
   2   4   5      898.34      863.63     37.97 o
   3   4   5     5529.48     5679.81    102.33 o
   4   4   5    11925.87    11541.39    241.87 o
  -4   5   5      226.75      291.90     32.54 o
  -3   5   5     3069.40     2907.95     79.91 o
  -2   5   5      484.40      583.79     33.55 o
  -1   5   5      202.17      269.35     25.22 o
   0   5   5     6247.54     5729.64    125.66 o
   1   5   5     8095.78     7970.33    142.16 o
   2   5   5     7707.71     7504.66    151.63 o
   3   5   5     1299.40     1320.56     47.26 o
   4   5   5     6857.94     6742.29    136.75 o
   5   5   5     3070.76     2887.83     74.10 o
  -5   6   5     1050.93     1020.91     43.45 o
  -4   6   5     3580.88     3254.64     79.19 o
  -3   6   5     4929.46     5145.13    119.61 o
  -2   6   5      250.27      279.20     30.42 o
  -1   6   5     1883.39     1642.76     59.69 o
   0   6   5     7875.73     7964.53    173.76 o
   1   6   5     1826.85     1816.38     51.47 o
   2   6   5     3428.88     3399.73     78.89 o
   3   6   5     5932.28     5224.32    105.15 o
   4   6   5     1247.18     1240.83     50.42 o
   5   6   5       14.37       39.17     15.36 o
   6   6   5       16.60       40.41     15.01 o
  -6   7   5       52.01       80.75     15.55 o
  -5   7   5     3951.52     3472.24    102.46 o
  -4   7   5     4895.98     4333.21    120.71 o
  -3   7   5      260.65      288.91     31.91 o
  -2   7   5     4293.89     4189.96    109.96 o
  -1   7   5     6346.46     5821.23    140.28 o
   0   7   5      938.73      921.92     47.37 o
   1   7   5     5756.82     5518.19    109.06 o
   2   7   5      974.70     1016.43     38.36 o
   3   7   5     1020.13     1179.85     48.09 o
   4   7   5     4096.06     3620.50     90.89 o
   5   7   5     2091.41     1916.82     60.14 o
   6   7   5      662.57      823.10     43.63 o
   7   7   5     4511.94     3828.72     86.70 o
  -7   8   5      119.50      121.71     21.50 o
  -6   8   5      993.43      951.23     51.36 o
  -5   8   5     1242.21     1287.20     50.92 o
  -4   8   5      695.22      786.56     41.76 o
  -3   8   5     1262.18     1170.21     47.15 o
  -2   8   5     1860.72     1922.63     69.25 o
  -1   8   5     1167.22     1266.97    105.36 o
   0   8   5      110.94       87.41     20.33 o
   1   8   5     1360.00     1370.67     49.04 o
   2   8   5      240.64      255.11     28.47 o
   3   8   5       54.55       70.34     14.88 o
   4   8   5     4369.97     3951.97     89.98 o
   5   8   5      502.33      573.66     38.88 o
   6   8   5       88.07       98.55     22.38 o
   7   8   5      371.44      403.81     41.16 o
   8   8   5      359.77      538.47     35.45 o
  -8   9   5      620.99      673.63     53.56 o
  -7   9   5     1697.05     1425.18     68.45 o
  -6   9   5      103.92      178.71     33.21 o
  -5   9   5      183.77      248.01     31.34 o
  -4   9   5      239.54      274.48     32.91 o
  -3   9   5      321.01      336.21     35.55 o
  -2   9   5      527.86      523.21     41.59 o
  -1   9   5     1761.61     1573.24     85.61 o
   0   9   5      945.55      701.05     59.59 o
   1   9   5     1105.55     1094.90     50.31 o
   2   9   5       92.89       67.48     18.39 o
   3   9   5       16.32        9.07     14.31 o
   4   9   5      465.54      495.45     35.27 o
   5   9   5       96.55       92.32     19.42 o
   6   9   5      592.67      567.74     36.89 o
   7   9   5       68.29       92.55     25.71 o
   8   9   5     1955.73     1938.59     67.10 o
   9   9   5     1394.67     1076.42     66.40 o
  -9  10   5       29.68       36.53     30.90 o
  -8  10   5     1203.42     1073.84     66.13 o
  -7  10   5       30.18       44.04     20.71 o
  -6  10   5      205.98      183.71     35.94 o
  -5  10   5      756.32      652.00     63.26 o
  -4  10   5     2217.76     1906.92    132.21 o
  -3  10   5        1.95       18.57     25.76 o
  -2  10   5     1682.68     1644.25    105.38 o
  -1  10   5      910.50      822.49     66.80 o
   0  10   5      219.27      212.72     45.09 o
   1  10   5      909.25      912.73     47.82 o
   2  10   5     1182.26     1006.65     49.51 o
   3  10   5       29.02       44.22     16.90 o
   4  10   5     3648.32     2786.93     75.60 o
   5  10   5     1789.65     1812.24     62.94 o
   6  10   5      232.69      266.59     29.36 o
   7  10   5      513.81      491.47     36.58 o
   8  10   5      757.18      772.60     44.11 o
   9  10   5     1668.12     1459.35     79.16 o
  10  10   5      262.08      349.84     47.11 o
 -10  11   5       55.02       98.29     33.21 o
  -9  11   5     1056.02      888.35     77.42 o
  -8  11   5     1244.22     1363.36    148.28 o
  -7  11   5     1578.50     1333.01     89.89 o
  -6  11   5     2525.15     2350.67    103.49 o
  -5  11   5      294.82      388.98     59.74 o
  -4  11   5       70.58       98.95     32.44 o
  -3  11   5      873.14      783.16     69.68 o
  -2  11   5       25.23       45.13     26.99 o
  -1  11   5      989.86     1015.51     74.28 o
   0  11   5     1136.68     1021.91     74.37 o
   1  11   5      698.73      701.01     45.16 o
   2  11   5     1061.72     1215.61     55.95 o
   3  11   5      130.00      154.09     23.73 o
   4  11   5      224.81      181.51     27.46 o
   5  11   5     1795.80     1560.69    109.50 o
   6  11   5      912.01      844.60     47.06 o
   7  11   5      246.97      262.36     29.32 o
   8  11   5      464.59      478.49     36.96 o
   9  11   5      642.20      512.31     45.03 o
  10  11   5      262.45      158.53     33.24 o
  11  11   5      159.43      217.82     41.56 o
 -11  12   5      197.67      205.36     41.00 o
 -10  12   5      310.30      251.81     53.19 o
  -9  12   5      760.42      539.89     62.69 o
  -8  12   5     1411.20     1104.52     85.16 o
  -7  12   5      597.16      496.75     59.71 o
  -6  12   5      657.48      560.35     66.04 o
  -5  12   5      442.75      458.56     59.70 o
  -4  12   5      960.76      964.35     78.16 o
  -3  12   5      664.03      712.03     75.81 o
  -2  12   5       21.92       43.34     29.58 o
  -1  12   5     1447.89     1483.39     92.14 o
   0  12   5     2329.66     2190.88    101.73 o
   1  12   5       49.11       53.32     20.60 o
   2  12   5      335.18      351.44     34.98 o
   3  12   5     1961.70     1697.06     65.74 o
   4  12   5      204.64      230.50     29.57 o
   5  12   5     1331.72     1322.45     68.14 o
   6  12   5     1588.60     1457.76     61.11 o
   7  12   5        5.12       33.87     17.75 o
   8  12   5      465.57      503.06     57.49 o
   9  12   5      261.90      324.16     46.99 o
  10  12   5      186.11      176.82     33.89 o
  11  12   5      158.54      191.62     40.36 o
  12  12   5      133.73      129.77     36.89 o
 -12  13   5      137.34      133.93     38.22 o
 -11  13   5      292.85      336.97     51.09 o
 -10  13   5      356.40      349.60     49.45 o
  -9  13   5      270.23      273.88     48.80 o
  -8  13   5     1549.23     1322.01    143.83 o
  -7  13   5      684.04      723.29     73.01 o
  -6  13   5      949.07     1042.47     84.13 o
  -5  13   5     1725.42     1685.25    116.23 o
  -4  13   5      740.25      755.47    111.19 o
  -3  13   5      704.78      415.23     56.17 o
  -2  13   5      392.89      348.28     51.50 o
  -1  13   5      315.57      395.77     54.44 o
   0  13   5        1.47        2.93     28.17 o
   1  13   5      937.52      846.82     52.46 o
   2  13   5      391.43      388.44     38.00 o
   3  13   5     2938.24     2197.29     71.68 o
   4  13   5     3200.06     2722.71     99.17 o
   5  13   5       89.26      101.62     22.62 o
   6  13   5      731.27      622.50     44.57 o
   7  13   5      745.31      708.35     54.57 o
   8  13   5      103.03       97.44     26.52 o
   9  13   5      868.27      930.61     99.64 o
  10  13   5      273.25      273.59     52.44 o
  11  13   5       17.16       59.70     26.72 o
  12  13   5      113.67      183.57     40.14 o
  13  13   5      101.16      188.69     41.77 o
 -13  14   5       76.63       53.86     31.53 o
 -12  14   5      257.43      304.29     50.78 o
 -11  14   5       77.05      102.39     35.67 o
 -10  14   5       30.09      128.03     37.66 o
  -9  14   5      100.65       91.45     38.86 o
  -8  14   5       96.95       35.10     30.58 o
  -7  14   5      418.62      353.12     75.42 o
  -6  14   5      977.16      815.01     81.54 o
  -5  14   5       10.15       24.33     31.45 o
  -4  14   5      909.12      923.67     82.18 o
  -3  14   5      197.48      297.17     50.25 o
  -2  14   5      413.51      305.70     53.05 o
  -1  14   5       25.48       12.60     35.16 o
   0  14   5      340.23      214.16     50.67 o
   1  14   5      227.59      199.93     29.54 o
   2  14   5      145.26      126.32     25.48 o
   3  14   5      123.98      185.92     29.03 o
   4  14   5      718.57      773.40     50.03 o
   5  14   5      124.67      109.90     23.07 o
   6  14   5      344.51      371.93     36.07 o
   7  14   5     1023.29      966.29     59.48 o
   8  14   5       58.71       19.77     21.38 o
   9  14   5       47.62      132.79     46.74 o
  10  14   5      283.05      325.65     44.86 o
  11  14   5        5.66       71.06     29.03 o
  12  14   5      146.04      151.90     40.16 o
  13  14   5       72.76      141.02     36.21 o
  14  14   5       37.19       98.77     38.30 o
 -14  15   5      134.41      251.48     69.18 o
 -13  15   5      300.99      282.54     72.32 o
 -12  15   5       62.42      139.77     37.92 o
 -11  15   5      407.22      384.63     55.72 o
 -10  15   5      180.97      205.18     43.41 o
  -9  15   5       12.98       60.11     35.24 o
  -8  15   5      483.89      593.62     78.07 o
  -7  15   5     2186.57     1801.46    186.03 o
  -6  15   5      112.83      178.70     41.95 o
  -5  15   5     1632.96     1331.83     98.59 o
  -4  15   5     1025.87     1037.49     90.28 o
  -3  15   5      144.41      167.14     43.17 o
  -2  15   5      538.01      501.63     65.93 o
  -1  15   5     1520.09     1129.39     89.98 o
   0  15   5      115.14      100.55     33.39 o
   1  15   5      672.81      546.75     54.86 o
   2  15   5      403.39      423.94     40.79 o
   3  15   5     1494.38     1293.69     91.43 o
   4  15   5      313.04      279.99     35.24 o
   5  15   5      980.60      710.43     46.09 o
   6  15   5      264.37      207.66     31.53 o
   7  15   5       70.01       90.36     28.69 o
   8  15   5       61.04      124.41     26.49 o
   9  15   5      168.03      156.45     30.95 o
  10  15   5      143.39      136.22     29.33 o
  11  15   5       99.45      131.37     36.36 o
  12  15   5      160.41      279.92     51.75 o
  13  15   5      135.91      164.22     42.10 o
  14  15   5      350.96      407.96     57.92 o
  15  15   5      105.50      287.40     57.65 o
 -14  16   5      141.10      201.44     47.26 o
 -13  16   5       62.11      133.86     62.53 o
 -12  16   5      154.82      214.50     44.45 o
 -11  16   5      154.12      230.37     51.63 o
 -10  16   5      179.01      348.26     53.37 o
  -9  16   5      145.16      284.38     47.53 o
  -8  16   5     1001.05      928.56     86.82 o
  -7  16   5      353.19      417.66     59.26 o
  -6  16   5      203.42      243.93     49.91 o
  -5  16   5       82.05      169.64     44.31 o
  -4  16   5      668.10      629.55    121.95 o
  -3  16   5      687.75      586.77     71.67 o
  -2  16   5     1229.30     1146.33    114.82 o
  -1  16   5      306.78      422.99     63.98 o
   0  16   5      820.12      761.55     64.89 o
   1  16   5     1490.83     1354.07     73.38 o
   2  16   5     1139.28      999.82     63.18 o
   3  16   5      353.08      327.35     39.91 o
   4  16   5      992.04     1014.98     54.34 o
   5  16   5      282.09      196.89     28.98 o
   6  16   5      376.89      408.42     45.79 o
   7  16   5      232.56      211.24     31.10 o
   8  16   5       52.26      110.95     27.87 o
   9  16   5      276.55      309.52     40.15 o
  10  16   5      476.35      533.83     49.56 o
  11  16   5      160.17      173.99     40.88 o
  12  16   5      347.57      422.73     86.14 o
  13  16   5        7.23      187.43     51.04 o
  14  16   5       23.21      133.35     57.08 o
 -13  17   5       41.73      190.21     58.30 o
 -12  17   5       29.58      181.76     42.51 o
 -11  17   5       54.42       88.02     72.96 o
 -10  17   5      146.23      195.91     43.52 o
  -9  17   5       87.11      165.52     58.16 o
  -8  17   5        7.46       31.86     45.23 o
  -7  17   5       61.89      137.81     41.29 o
  -6  17   5       41.57      121.12     39.40 o
  -5  17   5       33.43       65.18     38.15 o
  -4  17   5      192.48      286.06     89.37 o
  -3  17   5      480.17      326.77     55.50 o
  -2  17   5      127.39      194.60     43.59 o
  -1  17   5      249.22      332.20     58.97 o
   0  17   5      326.33      274.87     45.75 o
   1  17   5      255.34      279.43     43.95 o
   2  17   5      318.97      307.03     37.88 o
   3  17   5      122.42      120.23     29.73 o
   4  17   5        3.86       48.45     26.53 o
   5  17   5        1.83       58.93     26.23 o
   6  17   5       98.27      114.10     27.06 o
   7  17   5       64.39      156.07     31.72 o
   8  17   5      415.95      424.58     51.57 o
   9  17   5       83.52      138.41     58.45 o
  10  17   5      173.29      227.61     41.55 o
  11  17   5        2.73      151.15     44.55 o
  12  17   5       87.09      230.47     82.54 o
  13  17   5      197.58      187.99     54.58 o
 -11  18   5      185.33      201.93     47.15 o
 -10  18   5      195.71      255.08     52.77 o
  -9  18   5       55.11       89.53     48.09 o
  -8  18   5      283.75      320.64     63.54 o
  -7  18   5      133.59      148.27     58.13 o
  -6  18   5       20.35      119.02     37.04 o
  -5  18   5       51.96      145.55     43.75 o
  -4  18   5      141.01      283.22     51.86 o
  -3  18   5      403.30      477.04     67.02 o
  -2  18   5      213.10      239.62     49.75 o
  -1  18   5       26.59       88.46     32.38 o
   0  18   5      279.71      300.07     36.04 o
   1  18   5      291.13      307.03     43.27 o
   2  18   5      258.76      352.52     45.70 o
   3  18   5      288.59      334.45     64.83 o
   4  18   5      223.92      294.92     39.85 o
   5  18   5       36.86       88.85     40.97 o
   6  18   5       62.90      207.42     45.31 o
   7  18   5      191.27      266.04     54.06 o
   8  18   5       84.69      228.58     49.29 o
   9  18   5      200.55      210.06     43.50 o
  10  18   5       39.59      187.29     38.38 o
  11  18   5       35.85      165.79     51.22 o
  -9  19   5      126.97      247.67     47.17 o
  -8  19   5      144.37      257.43     51.72 o
  -7  19   5      175.85      264.92     51.53 o
  -6  19   5       30.98      151.11     42.76 o
  -5  19   5       39.51      113.43     42.92 o
  -4  19   5       54.84      172.97     46.99 o
  -3  19   5      255.00      345.49     59.15 o
  -2  19   5      267.08      282.63     56.28 o
  -1  19   5       82.12      284.03     55.64 o
   0  19   5      137.15      174.49     38.80 o
   1  19   5      306.35      372.92     63.73 o
   2  19   5      185.01      269.31     40.86 o
   3  19   5       87.77      241.23     37.33 o
   4  19   5       44.41      104.42     31.80 o
   5  19   5       65.69      111.06     36.86 o
   6  19   5       88.50      166.53     43.09 o
   7  19   5      284.96      405.51     55.55 o
   8  19   5       45.10      208.37     54.23 o
   9  19   5      173.34      339.67     58.30 o
  -7  20   5       20.88       87.75     44.29 o
  -6  20   5       45.78      130.99     46.07 o
  -5  20   5       22.54      131.12     45.27 o
  -4  20   5        1.74      134.08     44.39 o
  -3  20   5        6.31       82.75     38.88 o
  -2  20   5       61.11       94.30     43.17 o
  -1  20   5        8.61      163.62     73.76 o
   0  20   5       16.23       74.19     33.58 o
   1  20   5       70.01      107.07     35.77 o
   2  20   5       14.39       86.11     34.83 o
   3  20   5       79.99      151.15     35.82 o
   4  20   5       68.05      188.85     47.77 o
   5  20   5       50.83      196.54     42.24 o
   6  20   5       19.15      186.98     40.01 o
   7  20   5      242.21      297.36     47.93 o
  -4  21   5       13.21       84.06     43.18 o
  -3  21   5       33.00      182.25     52.42 o
  -2  21   5       60.62      134.59     61.61 o
  -1  21   5       17.88      136.84     35.72 o
   0  21   5       42.36      121.21     35.32 o
   1  21   5       94.21      188.72     39.99 o
   2  21   5      142.51      242.66     43.21 o
   3  21   5       40.81      162.94     38.40 o
   4  21   5        9.78      136.78     50.11 o
   0   0   6    14483.74    14254.75    324.46 o
   0   1   6     4038.26     4193.28     71.61 o
   1   1   6      250.75      301.95     19.34 o
  -1   2   6     2778.13     2798.77     57.01 o
   0   2   6     1532.08     1476.41     49.89 o
   1   2   6     1012.92     1176.67     38.15 o
   2   2   6      942.15      999.66     37.88 o
  -2   3   6     1671.29     1723.87     72.10 o
  -1   3   6      366.00      416.88     35.07 o
   0   3   6     9761.92     8746.92    153.83 o
   1   3   6     2239.45     1942.17     55.76 o
   2   3   6     6598.02     6294.43    134.70 o
   3   3   6     2345.52     2161.14     98.24 o
  -3   4   6      473.82      517.78     38.83 o
  -2   4   6     3280.80     3041.16    106.71 o
  -1   4   6     1772.68     1779.75    112.05 o
   0   4   6      143.11      146.27     23.02 o
   1   4   6      953.29      875.61     41.40 o
   2   4   6     1120.42      976.65     46.89 o
   3   4   6      928.73      925.86     52.81 o
   4   4   6      391.94      499.69     40.05 o
  -4   5   6      711.07      714.45     70.26 o
  -3   5   6     1074.25      981.54     65.49 o
  -2   5   6     3073.11     2853.63    121.86 o
  -1   5   6     7308.27     6778.36    184.61 o
   0   5   6     7288.19     6681.04    177.18 o
   1   5   6     2217.92     1867.74     56.12 o
   2   5   6      199.05      202.92     22.88 o
   3   5   6       38.56       45.77     18.31 o
   4   5   6       89.20       88.49     21.79 o
   5   5   6      182.37      220.66     30.95 o
  -5   6   6       32.22       34.06     18.31 o
  -4   6   6      153.21      246.60     37.04 o
  -3   6   6     1865.72     1710.05     75.94 o
  -2   6   6      992.66     1035.03     65.20 o
  -1   6   6     1081.60     1245.54     65.94 o
   0   6   6      699.89      698.73     43.39 o
   1   6   6       68.35       88.01     17.19 o
   2   6   6      954.78      994.86     42.54 o
   3   6   6     1215.33     1169.18     49.86 o
   4   6   6      148.79      139.45     24.79 o
   5   6   6      586.40      466.32     35.33 o
   6   6   6      233.28      257.10     32.92 o
  -6   7   6      576.09      637.99     70.66 o
  -5   7   6      505.78      471.98     48.13 o
  -4   7   6      325.45      329.52     34.66 o
  -3   7   6      141.53      159.88     31.85 o
  -2   7   6      152.43      164.52     27.88 o
  -1   7   6     1924.70     1568.25     64.45 o
   0   7   6       56.53       52.98     16.33 o
   1   7   6     1989.04     1852.54     53.66 o
   2   7   6      461.23      485.69     32.28 o
   3   7   6       81.08      107.08     18.13 o
   4   7   6      306.45      309.77     32.18 o
   5   7   6      724.27      734.74     44.57 o
   6   7   6      585.56      601.69     51.04 o
   7   7   6       85.19       88.24     21.90 o
  -7   8   6      624.84      713.20     56.66 o
  -6   8   6     1519.25     1343.56     68.60 o
  -5   8   6      110.82      147.23     29.75 o
  -4   8   6      771.29      850.42     66.44 o
  -3   8   6      850.96      872.69     56.31 o
  -2   8   6      124.33      199.58     29.19 o
  -1   8   6      160.90      200.44     30.06 o
   0   8   6      215.78      203.30     28.97 o
   1   8   6      566.74      498.35     38.47 o
   2   8   6      458.71      391.07     41.92 o
   3   8   6      169.86      207.73     26.63 o
   4   8   6      177.71      233.16     30.55 o
   5   8   6      384.46      418.03     35.42 o
   6   8   6      394.26      555.56     48.26 o
   7   8   6      969.07      847.93     52.66 o
   8   8   6      236.62      207.18     37.25 o
  -8   9   6      646.03      679.96     60.44 o
  -7   9   6      740.32      780.56     75.72 o
  -6   9   6     2218.78     1959.51     80.10 o
  -5   9   6      166.69      135.98     36.57 o
  -4   9   6      418.88      490.86     58.10 o
  -3   9   6      118.34      145.16     36.90 o
  -2   9   6      437.81      377.37     50.41 o
  -1   9   6      805.20      922.01     71.92 o
   0   9   6     3756.65     3812.18    161.41 o
   1   9   6      447.96      481.07     38.82 o
   2   9   6     1340.30     1428.86     60.47 o
   3   9   6      387.67      398.82     34.70 o
   4   9   6      178.87      178.72     27.05 o
   5   9   6     1895.19     1724.25     69.09 o
   6   9   6      496.67      469.59     39.89 o
   7   9   6      135.34      161.28     27.01 o
   8   9   6      978.79     1089.64     70.64 o
   9   9   6      428.81      479.36     49.95 o
  -9  10   6      119.42       90.14     32.47 o
  -8  10   6      122.59       90.47     33.01 o
  -7  10   6      313.32      374.85     50.48 o
  -6  10   6      103.00       92.81     33.26 o
  -5  10   6      470.43      355.46     54.39 o
  -4  10   6     1918.17     1951.03    101.74 o
  -3  10   6        6.10       65.94     32.56 o
  -2  10   6      445.35      534.68     60.68 o
  -1  10   6      369.44      537.73     59.83 o
   0  10   6      311.91      311.58     47.75 o
   1  10   6      645.41      589.67     46.72 o
   2  10   6      244.70      252.02     32.22 o
   3  10   6      530.09      535.02     41.60 o
   4  10   6      291.90      316.83     33.98 o
   5  10   6      509.64      497.72     43.10 o
   6  10   6      457.30      443.85     41.62 o
   7  10   6      869.88      865.91     55.91 o
   8  10   6      116.27      156.94     32.83 o
   9  10   6      311.38      329.76     43.31 o
  10  10   6      259.96      230.40     56.66 o
 -10  11   6      186.54      174.89     39.87 o
  -9  11   6      190.36      207.25     42.80 o
  -8  11   6      976.37      793.60     76.30 o
  -7  11   6       90.37       70.09     31.82 o
  -6  11   6     1052.71      976.91     82.23 o
  -5  11   6     1038.27     1047.61     94.16 o
  -4  11   6      727.73      612.45     66.43 o
  -3  11   6     1382.24     1123.36     86.16 o
  -2  11   6      131.38      141.08     38.14 o
  -1  11   6      525.45      520.75    114.46 o
   0  11   6     3362.50     3259.18    125.91 o
   1  11   6     1053.32     1076.50     56.70 o
   2  11   6     2135.79     1864.71     71.20 o
   3  11   6      301.44      281.79     33.50 o
   4  11   6      125.63      175.29     27.82 o
   5  11   6      191.94      193.68     32.30 o
   6  11   6      637.47      696.37     46.45 o
   7  11   6      759.73      726.61     58.31 o
   8  11   6      990.89      920.33     68.66 o
   9  11   6       63.65       86.92     29.38 o
  10  11   6      413.92      290.76     51.03 o
  11  11   6      106.73      223.97     43.33 o
 -11  12   6       66.52      113.27     36.55 o
 -10  12   6      220.74      194.92     43.63 o
  -9  12   6      783.10      723.39     74.99 o
  -8  12   6       62.08       68.12     34.70 o
  -7  12   6      141.58       89.75     33.15 o
  -6  12   6       54.95       53.75     35.49 o
  -5  12   6      480.96      406.56     59.34 o
  -4  12   6      267.20      331.98     52.81 o
  -3  12   6     3279.36     3051.19    126.28 o
  -2  12   6     1104.57      889.53     78.63 o
  -1  12   6      916.01      941.65     80.99 o
   0  12   6      805.81      658.38     68.83 o
   1  12   6     1001.35      870.64     53.96 o
   2  12   6     1230.45     1152.59     60.70 o
   3  12   6     1437.29     1306.90     63.77 o
   4  12   6      696.09      722.28     49.37 o
   5  12   6     1597.75     1479.33     72.79 o
   6  12   6       12.14       37.04     20.88 o
   7  12   6       99.53      103.27     27.98 o
   8  12   6      342.75      304.39     42.59 o
   9  12   6      626.10      602.77     58.41 o
  10  12   6       24.59       56.01     29.02 o
  11  12   6     1109.11      893.18     84.33 o
  12  12   6      238.46      262.59     48.82 o
 -12  13   6      379.15      420.29     72.27 o
 -11  13   6       31.42       92.02     36.22 o
 -10  13   6      189.02      202.90     45.94 o
  -9  13   6       39.72      121.36     35.34 o
  -8  13   6      236.37      226.25     45.66 o
  -7  13   6      113.42       89.97     35.19 o
  -6  13   6       41.90       51.36     34.56 o
  -5  13   6      406.48      349.87     55.79 o
  -4  13   6       34.81       58.08     33.70 o
  -3  13   6      134.92      154.19     43.48 o
  -2  13   6      567.51      645.64     72.40 o
  -1  13   6       37.22       60.16     35.38 o
   0  13   6       84.13       43.78     32.01 o
   1  13   6      696.86      679.41     49.41 o
   2  13   6      438.25      397.26     41.86 o
   3  13   6      122.88       94.02     26.11 o
   4  13   6      570.78      463.05     42.35 o
   5  13   6      253.98      222.54     36.10 o
   6  13   6      131.85      184.26     30.27 o
   7  13   6      373.97      348.88     36.18 o
   8  13   6       91.75      101.53     30.37 o
   9  13   6       37.40       75.22     28.01 o
  10  13   6       10.18       11.72     26.84 o
  11  13   6      264.60      446.26     58.84 o
  12  13   6      230.93      307.71     53.14 o
  13  13   6       45.66      203.03     41.36 o
 -13  14   6       35.86      173.72     44.02 o
 -12  14   6      205.82      244.12     46.80 o
 -11  14   6      251.24      351.19     56.75 o
 -10  14   6      107.62      132.05     41.54 o
  -9  14   6      562.91      592.49     69.02 o
  -8  14   6       64.01       88.26     41.24 o
  -7  14   6      294.63      318.61     54.27 o
  -6  14   6      478.51      281.65     52.96 o
  -5  14   6      293.61      267.58     52.23 o
  -4  14   6      615.83      611.90     73.63 o
  -3  14   6     2683.15     2422.60    196.49 o
  -2  14   6       32.34       57.68     38.15 o
  -1  14   6     2908.09     2408.33    119.56 o
   0  14   6     1017.72      866.61     58.20 o
   1  14   6      308.07      317.78     37.70 o
   2  14   6      568.00      586.46     48.35 o
   3  14   6     1727.37     1345.27     70.40 o
   4  14   6      151.74      146.84     31.22 o
   5  14   6     1736.45     1666.51     91.99 o
   6  14   6       19.25       37.41     22.49 o
   7  14   6       53.12       62.19     22.77 o
   8  14   6      439.55      525.07     54.04 o
   9  14   6      162.23      179.10     37.99 o
  10  14   6      307.43      340.36     45.70 o
  11  14   6      324.01      460.48     59.94 o
  12  14   6       11.38       75.64     34.93 o
  13  14   6      220.00      356.14     98.36 o
  14  14   6        7.58       97.68     38.76 o
 -13  15   6       36.87      195.55     48.06 o
 -12  15   6        3.17      135.03     38.87 o
 -11  15   6       84.95      184.67     45.70 o
 -10  15   6      122.24      173.70     47.78 o
  -9  15   6      143.72      143.97     42.63 o
  -8  15   6      149.40      148.56     43.14 o
  -7  15   6      164.71      177.42     42.41 o
  -6  15   6      192.70      189.05     46.31 o
  -5  15   6       61.02      123.83     39.29 o
  -4  15   6      892.74      884.60     94.69 o
  -3  15   6      484.48      448.60     67.29 o
  -2  15   6       82.99      124.84     41.75 o
  -1  15   6      110.13      195.30     47.95 o
   0  15   6      385.53      400.04     42.76 o
   1  15   6      283.58      316.53     45.71 o
   2  15   6      690.71      580.10     49.45 o
   3  15   6      473.33      469.34     44.78 o
   4  15   6      664.66      586.96     47.62 o
   5  15   6      442.90      363.52     38.34 o
   6  15   6      389.98      404.70     40.10 o
   7  15   6       75.57      124.74     28.32 o
   8  15   6      994.19      954.42     89.56 o
   9  15   6      228.00      215.84     40.52 o
  10  15   6       10.83      105.74     32.36 o
  11  15   6      110.80      263.10     55.25 o
  12  15   6      168.34      127.41     38.63 o
  13  15   6      200.17      291.92     52.80 o
 -12  16   6      248.41      339.68     55.23 o
 -11  16   6      117.85      161.04     96.29 o
 -10  16   6        1.19       99.51     41.55 o
  -9  16   6      222.62      271.71     52.18 o
  -8  16   6       40.40      162.36     47.15 o
  -7  16   6       29.86      110.44     41.97 o
  -6  16   6      137.55      232.13     45.51 o
  -5  16   6      103.13      177.26     44.29 o
  -4  16   6       49.97      136.44     40.06 o
  -3  16   6      209.62      401.38     59.68 o
  -2  16   6      338.75      405.44     61.84 o
  -1  16   6        5.11      108.71     32.94 o
   0  16   6       86.50      132.79     29.28 o
   1  16   6       33.60       61.48     24.59 o
   2  16   6       26.71      102.49     26.34 o
   3  16   6       25.64       44.31     24.72 o
   4  16   6       45.07      101.26     27.64 o
   5  16   6       65.06       78.36     26.14 o
   6  16   6      176.85      171.85     29.26 o
   7  16   6       43.36       95.76     25.96 o
   8  16   6       37.11      104.74     42.18 o
   9  16   6       19.29       92.76     48.47 o
  10  16   6      141.21      221.29     56.70 o
  11  16   6       53.80      106.90     36.78 o
  12  16   6       33.90      188.76     46.67 o
 -10  17   6      163.93      382.88     58.25 o
  -9  17   6       80.02      164.55     40.59 o
  -8  17   6       31.56      132.72     56.89 o
  -7  17   6      156.39      243.66     48.36 o
  -6  17   6       66.92      190.07     49.13 o
  -5  17   6       76.83      154.12     44.89 o
  -4  17   6      217.07      286.47     54.86 o
  -3  17   6       17.22      195.66     44.80 o
  -2  17   6       40.03       85.57     39.48 o
  -1  17   6       23.34       81.50     38.19 o
   0  17   6      409.84      288.90     36.93 o
   1  17   6      117.39      128.17     27.91 o
   2  17   6       29.97      138.42     29.14 o
   3  17   6       70.65      111.55     29.15 o
   4  17   6      187.15      158.57     27.87 o
   5  17   6      253.25      262.73     37.57 o
   6  17   6      192.44      272.30     34.36 o
   7  17   6      305.82      343.53     39.65 o
   8  17   6       55.47      232.24     39.13 o
   9  17   6       68.41      170.12     64.09 o
  10  17   6       96.44      295.13     59.61 o
  -8  18   6      115.86      273.93     56.09 o
  -7  18   6      206.57      321.93     61.82 o
  -6  18   6       57.61      120.38     43.24 o
  -5  18   6      104.61      177.52     50.21 o
  -4  18   6      108.25      179.16     47.86 o
  -3  18   6       33.46      137.05     48.04 o
  -2  18   6      105.50      230.70     50.71 o
  -1  18   6       17.35      144.58     37.36 o
   0  18   6        3.85       83.42     28.39 o
   1  18   6      102.97      140.75     31.77 o
   2  18   6       24.95      103.52     30.67 o
   3  18   6       44.81       98.83     36.13 o
   4  18   6       64.70      120.88     25.84 o
   5  18   6       56.13      139.90     31.41 o
   6  18   6      171.46      219.06     38.25 o
   7  18   6       43.16      178.01     50.55 o
   8  18   6       21.44       98.65     43.15 o
  -6  19   6      158.85      212.48     52.90 o
  -5  19   6       14.75      162.60     45.95 o
  -4  19   6       65.45      177.12     46.32 o
  -3  19   6       24.04      135.17     45.00 o
  -2  19   6       47.05      107.49     48.98 o
  -1  19   6       20.13       93.90     32.05 o
   0  19   6      108.38      125.37     34.60 o
   1  19   6       24.52      128.33     48.08 o
   2  19   6       65.05      127.06     37.08 o
   3  19   6       21.59      108.59     38.60 o
   4  19   6       20.64      129.63     34.13 o
   5  19   6        1.00      204.98     58.88 o
   6  19   6       71.99      237.67     48.01 o
  -1  20   6        2.81       85.15     34.66 o
   0  20   6        3.06      106.70     39.93 o
   1  20   6        3.85      122.65     37.96 o
   0   1   7       94.62      109.62     17.67 o
   1   1   7    13289.04    12531.98    213.14 o
  -1   2   7      852.17     1018.84     52.56 o
   0   2   7      194.02      218.68     23.80 o
   1   2   7     1017.94      966.49     42.49 o
   2   2   7     6229.36     5873.78    132.67 o
  -2   3   7      678.54      632.06     59.46 o
  -1   3   7     2074.04     1786.29     63.22 o
   0   3   7      604.04      630.32     33.28 o
   1   3   7      153.42      211.30     28.52 o
   2   3   7      134.80      156.40     36.99 o
   3   3   7      555.49      392.17     51.80 o
  -3   4   7       81.10       58.98     32.35 o
  -2   4   7     1462.64     1608.85     87.63 o
  -1   4   7      279.54      342.66     34.58 o
   0   4   7      291.00      339.55     32.95 o
   1   4   7      409.63      433.36     36.33 o
   2   4   7      748.37      847.05     48.76 o
   3   4   7      442.40      417.37     51.85 o
   4   4   7      716.22      725.82     65.35 o
  -4   5   7      375.10      311.52     47.61 o
  -3   5   7      381.90      437.55     72.52 o
  -2   5   7     1378.76     1331.17    119.24 o
  -1   5   7      918.81      912.73     52.04 o
   0   5   7      133.31      120.48     23.40 o
   1   5   7     3394.82     2943.82     77.55 o
   2   5   7      259.15      275.34     37.71 o
   3   5   7      216.40      260.06     41.66 o
   4   5   7      201.70      236.81     41.40 o
   5   5   7      122.81       95.22     31.60 o
  -5   6   7      470.27      464.37     46.75 o
  -4   6   7      977.38      975.20     72.41 o
  -3   6   7       10.45        1.41     35.36 o
  -2   6   7      226.77      280.99     41.11 o
  -1   6   7      243.66      200.51     34.30 o
   0   6   7        0.59       30.10     18.62 o
   1   6   7       75.23      104.13     21.95 o
   2   6   7      156.36      131.12     21.21 o
   3   6   7     1025.04     1007.99     58.32 o
   4   6   7      570.89      635.91     53.65 o
   5   6   7      471.76      403.70     44.85 o
   6   6   7      146.74      120.09     30.07 o
  -6   7   7      142.36      133.43     28.85 o
  -5   7   7      838.54      767.28     50.89 o
  -4   7   7      348.30      353.22     43.56 o
  -3   7   7      138.16      121.26     28.89 o
  -2   7   7      631.48      630.77     53.81 o
  -1   7   7      939.72     1144.59     83.87 o
   0   7   7      142.84      202.79     24.92 o
   1   7   7     1320.08     1342.69     52.65 o
   2   7   7      111.78      113.41     23.63 o
   3   7   7       61.76       82.74     23.74 o
   4   7   7     1290.98     1435.25     76.77 o
   5   7   7      464.12      460.96     54.48 o
   6   7   7      321.30      273.32     38.83 o
   7   7   7      124.85      163.02     31.81 o
  -7   8   7      239.32      206.02     34.63 o
  -6   8   7      736.03      685.84     83.62 o
  -5   8   7      290.07      286.62     41.23 o
  -4   8   7     1982.01     1825.02    103.48 o
  -3   8   7      830.61      772.26     71.21 o
  -2   8   7      537.99      613.26     63.16 o
  -1   8   7       30.29       50.63     32.78 o
   0   8   7      558.01      501.11     41.92 o
   1   8   7      100.08      135.87     25.69 o
   2   8   7      457.35      459.66     40.43 o
   3   8   7      785.15      761.60     47.55 o
   4   8   7      128.84      202.44     34.98 o
   5   8   7     1549.68     1240.05     73.96 o
   6   8   7      329.87      361.57     42.97 o
   7   8   7       85.84       92.01     27.88 o
   8   8   7       14.17       22.73     23.59 o
  -8   9   7       68.06       31.67     28.83 o
  -7   9   7      107.57       89.41     32.87 o
  -6   9   7       65.72       88.94     35.90 o
  -5   9   7      168.70      215.77     46.06 o
  -4   9   7      887.18      996.21     82.98 o
  -3   9   7      271.26      297.50     56.89 o
  -2   9   7      444.53      415.71     57.25 o
  -1   9   7     1799.82     1374.68     90.40 o
   0   9   7      533.77      386.81     51.80 o
   1   9   7      303.96      402.04     56.09 o
   2   9   7      994.36     1008.37     56.22 o
   3   9   7      459.58      453.91     53.03 o
   4   9   7      251.55      254.12     43.60 o
   5   9   7      322.59      356.96     46.22 o
   6   9   7       72.72       81.86     29.78 o
   7   9   7       69.10      101.53     52.38 o
   8   9   7       82.21      111.23     32.49 o
   9   9   7      124.16       96.72     34.92 o
  -9  10   7      122.53      168.64     41.45 o
  -8  10   7     1105.57     1072.46     89.06 o
  -7  10   7      582.37      493.30     65.23 o
  -6  10   7      857.62      640.28     76.79 o
  -5  10   7     1155.35      957.74     83.45 o
  -4  10   7     2846.80     2701.89    119.80 o
  -3  10   7      968.29      938.05     95.46 o
  -2  10   7     3722.57     3315.47    133.03 o
  -1  10   7      137.76      178.02     45.26 o
   0  10   7     1082.59     1036.93    100.41 o
   1  10   7      226.16      246.10     33.80 o
   2  10   7     1771.39     1441.98     67.03 o
   3  10   7      482.75      610.09     46.75 o
   4  10   7     3679.38     3117.46    136.53 o
   5  10   7     1082.32      991.79     69.59 o
   6  10   7      582.05      544.29     56.29 o
   7  10   7       80.71      183.76     33.28 o
   8  10   7       47.13      123.02     32.91 o
   9  10   7      332.09      329.93     87.85 o
  10  10   7     1243.86     1094.79    109.79 o
 -10  11   7       45.45      143.00     41.00 o
  -9  11   7       77.67      118.80     36.85 o
  -8  11   7       81.73      104.48     34.99 o
  -7  11   7       65.60       76.54     45.28 o
  -6  11   7       50.23       72.64     41.89 o
  -5  11   7      359.01      418.40     60.83 o
  -4  11   7      143.17       47.58     43.30 o
  -3  11   7      107.00       95.36     40.27 o
  -2  11   7      617.60      488.02     65.51 o
  -1  11   7      324.85      392.42     92.32 o
   0  11   7      135.21      224.59     33.69 o
   1  11   7     2326.10     2233.13     79.00 o
   2  11   7      277.62      349.13     38.76 o
   3  11   7      102.44      178.44     30.56 o
   4  11   7      916.83      880.45     75.61 o
   5  11   7      448.44      411.40     50.48 o
   6  11   7       47.24       64.81     29.27 o
   7  11   7     1801.61     1637.16     90.16 o
   8  11   7        1.06       34.95     27.84 o
   9  11   7      451.61      492.42     62.84 o
  10  11   7       69.83      136.28     49.48 o
  11  11   7        3.01       85.21     35.73 o
 -11  12   7      169.42      267.90     50.12 o
 -10  12   7      615.62      616.60     91.23 o
  -9  12   7       14.84       97.74     34.45 o
  -8  12   7      496.37      648.80     70.93 o
  -7  12   7      293.28      320.09     52.36 o
  -6  12   7       48.07       88.89     36.77 o
  -5  12   7      529.13      441.65     78.51 o
  -4  12   7      842.90      931.78     85.53 o
  -3  12   7       70.04       29.68     37.89 o
  -2  12   7     1292.86     1238.26     95.10 o
  -1  12   7        6.55       31.82     65.71 o
   0  12   7      210.20      258.83     39.06 o
   1  12   7       63.84       99.72     28.36 o
   2  12   7      141.76      130.20     30.25 o
   3  12   7      136.81      139.27     37.76 o
   4  12   7       44.98      121.29     30.28 o
   5  12   7       44.01      124.48     34.95 o
   6  12   7       77.37      116.45     29.73 o
   7  12   7       63.71      136.34     33.41 o
   8  12   7        2.27       56.20     31.43 o
   9  12   7      225.00      239.78     44.81 o
  10  12   7      356.09      369.84     56.92 o
  11  12   7       60.05      136.84     43.84 o
  12  12   7      107.00      181.40     43.38 o
 -12  13   7        6.37      122.99     41.93 o
 -11  13   7      505.27      470.86     66.22 o
 -10  13   7      152.75      282.26     52.81 o
  -9  13   7      414.51      343.41     57.72 o
  -8  13   7      303.00      345.59     63.35 o
  -7  13   7      972.52      846.74     83.44 o
  -6  13   7        9.25       86.10     37.24 o
  -5  13   7     2042.80     1807.48    116.24 o
  -4  13   7      316.58      400.08     60.60 o
  -3  13   7      127.68      203.71     53.94 o
  -2  13   7      195.94      139.11     56.07 o
  -1  13   7     1445.40     1195.93     95.14 o
   0  13   7       24.31       40.35     26.87 o
   1  13   7     3355.67     2886.49     93.03 o
   2  13   7      137.03      151.97     31.69 o
   3  13   7      634.89      590.59     49.50 o
   4  13   7      388.70      343.09     40.01 o
   5  13   7       14.41       75.81     40.13 o
   6  13   7      189.23      176.13     36.51 o
   7  13   7     1424.98     1315.51     85.04 o
   8  13   7        9.25       97.59     31.37 o
   9  13   7      723.51      723.50     67.67 o
  10  13   7      167.17      174.76     42.72 o
  11  13   7       28.83      137.98     40.97 o
  12  13   7        6.20      129.73     48.09 o
  13  13   7      243.62      293.59     56.82 o
 -11  14   7       25.43      161.46     42.33 o
 -10  14   7       10.53      159.56     44.06 o
  -9  14   7      163.20      205.98     45.27 o
  -8  14   7       62.49      183.22     41.88 o
  -7  14   7       24.36       81.75     36.24 o
  -6  14   7      101.13      268.79     51.42 o
  -5  14   7      126.80      119.25     41.20 o
  -4  14   7       93.66       98.15     53.98 o
  -3  14   7       51.11       68.10     45.64 o
  -2  14   7      198.27      218.30     63.06 o
  -1  14   7      184.02      220.98     35.95 o
   0  14   7      168.48      181.81     33.14 o
   1  14   7        4.95       58.30     28.04 o
   2  14   7      110.30      143.23     30.29 o
   3  14   7      253.77      247.83     63.90 o
   4  14   7      588.03      515.72     47.09 o
   5  14   7       49.30      123.76     37.54 o
   6  14   7      139.71      173.40     34.68 o
   7  14   7      523.47      580.80     58.32 o
   8  14   7       41.89      150.99     35.30 o
   9  14   7      153.84      252.93     39.54 o
  10  14   7      185.94      178.24     45.15 o
  11  14   7       10.56      147.10     41.60 o
 -10  15   7      207.32      366.25     59.00 o
  -9  15   7       94.84      167.96     72.24 o
  -8  15   7      115.43      263.44     53.37 o
  -7  15   7      258.17      277.69     55.40 o
  -6  15   7       49.52       89.80     45.76 o
  -5  15   7      120.30      194.03     44.03 o
  -4  15   7       69.92       66.66     38.60 o
  -3  15   7       33.36       46.09     37.61 o
  -2  15   7       42.81      131.66     41.54 o
  -1  15   7        4.20       92.72     30.27 o
   0  15   7       83.83      123.90     37.53 o
   1  15   7      337.19      394.59     42.29 o
   2  15   7      189.53      226.99     34.69 o
   3  15   7       72.77      144.28     31.24 o
   4  15   7      117.30      122.57     30.55 o
   5  15   7       67.02       93.50     42.78 o
   6  15   7       33.43      133.14     31.26 o
   7  15   7      278.80      286.21     48.15 o
   8  15   7       30.19      145.34     35.10 o
   9  15   7      207.22      279.65     69.09 o
  10  15   7        1.03       85.02     38.39 o
  -9  16   7      152.74      209.88     80.10 o
  -8  16   7       43.83      165.42     45.06 o
  -7  16   7      122.94      131.85     48.10 o
  -6  16   7       84.86      228.21     49.51 o
  -5  16   7       21.43      147.29     39.31 o
  -4  16   7      129.54      166.86     45.79 o
  -3  16   7       49.25      132.37     45.32 o
  -2  16   7       40.38      140.86     41.95 o
  -1  16   7      146.20      164.25     35.11 o
   0  16   7      179.50      246.61     35.46 o
   1  16   7        6.05      159.57     30.97 o
   2  16   7       15.45      114.98     29.69 o
   3  16   7       51.41      108.26     29.56 o
   4  16   7      128.03      252.91     35.83 o
   5  16   7       37.48      138.57     31.74 o
   6  16   7      145.07      235.08     40.97 o
   7  16   7      266.97      328.14     64.14 o
   8  16   7       37.77      166.58     51.61 o
   9  16   7      172.08      297.49     48.18 o
  -7  17   7      280.37      293.81     59.00 o
  -6  17   7       17.97      132.32     45.45 o
  -5  17   7        6.55       74.83     39.40 o
  -4  17   7      211.60      204.50     49.43 o
  -3  17   7       21.91      192.30     51.58 o
  -2  17   7       55.54      162.01     56.63 o
  -1  17   7       25.45      177.14     32.68 o
   0  17   7       31.59      123.69     30.19 o
   1  17   7      100.71      127.70     33.41 o
   2  17   7      187.19      237.43     35.06 o
   3  17   7       21.73      119.17     30.33 o
   4  17   7       41.89      167.82     34.79 o
   5  17   7       17.29      192.40     30.33 o
   6  17   7       84.05      170.19     35.14 o
   7  17   7      148.01      199.80     39.95 o
  -3  18   7       64.04      216.54     52.74 o
  -2  18   7       23.05      186.47     43.67 o
  -1  18   7       52.23      161.64     34.95 o
   0  18   7       90.68      182.53     37.15 o
   1  18   7       24.89      121.35     29.96 o
   2  18   7      141.90      192.42     37.18 o
   3  18   7       65.21      200.85     36.49 o
   0   0   8     1201.07     1377.27    158.59 o
   0   1   8     3447.37     3057.89    106.30 o
   1   1   8      132.17      123.53     34.10 o
  -1   2   8     1387.95     1272.42     54.84 o
   0   2   8      103.80      107.89     29.93 o
   1   2   8      824.34      785.53     78.11 o
   2   2   8       31.44       29.63     21.42 o
  -2   3   8     2289.45     2003.28     73.83 o
  -1   3   8      218.83      194.53     30.20 o
   0   3   8     4659.21     4339.27    115.42 o
   1   3   8      152.40      146.93     47.08 o
   2   3   8      989.62      903.09     64.82 o
   3   3   8       39.18       37.03     23.69 o
  -3   4   8     1258.93     1181.66     83.17 o
  -2   4   8      726.78      662.50     50.89 o
  -1   4   8      417.88      423.97     39.81 o
   0   4   8      292.79      273.09     36.24 o
   1   4   8      213.78      176.22     30.96 o
   2   4   8      800.36      795.93     60.65 o
   3   4   8       19.52       83.07     27.81 o
   4   4   8       23.42      134.50     35.66 o
  -4   5   8      171.01      199.99     43.44 o
  -3   5   8      249.21      153.39     44.67 o
  -2   5   8      796.75      691.01     49.73 o
  -1   5   8      205.90      271.94     32.45 o
   0   5   8      885.55      801.30     77.24 o
   1   5   8      540.25      625.04     49.87 o
   2   5   8      365.83      449.27     71.01 o
   3   5   8      314.86      272.84     40.01 o
   4   5   8      347.46      375.69     55.57 o
   5   5   8       96.72       55.37     36.04 o
  -5   6   8       17.32       58.34     29.65 o
  -4   6   8       24.02      119.34     34.04 o
  -3   6   8      372.96      541.68     63.81 o
  -2   6   8      662.31      598.12     49.99 o
  -1   6   8      562.40      595.69     45.88 o
   0   6   8      215.23      225.42     34.19 o
   1   6   8      457.53      427.70     44.35 o
   2   6   8      767.92      696.29     59.52 o
   3   6   8      269.78      321.43     51.00 o
   4   6   8       41.32       76.92     30.43 o
   5   6   8      434.13      561.16     55.69 o
   6   6   8      737.43      646.75     63.40 o
  -6   7   8      422.53      428.90     49.99 o
  -5   7   8      215.99      234.22     40.69 o
  -4   7   8      304.92      350.22     45.32 o
  -3   7   8      118.49      148.65     42.02 o
  -2   7   8      244.13      268.45     37.24 o
  -1   7   8     1086.97     1086.02     63.45 o
   0   7   8      196.54      221.58     33.31 o
   1   7   8     1041.70     1148.45     82.22 o
   2   7   8       60.70      101.42     28.33 o
   3   7   8       91.54      144.93     33.26 o
   4   7   8      246.90      283.94     44.31 o
   5   7   8      133.24      127.67     33.67 o
   6   7   8      380.92      320.12     45.10 o
   7   7   8       41.40      109.17     32.43 o
  -7   8   8        2.88       97.13     36.71 o
  -6   8   8      150.30      151.35     42.20 o
  -5   8   8      470.75      478.11     62.19 o
  -4   8   8      144.18      125.08     39.45 o
  -3   8   8     1141.74      908.13     81.09 o
  -2   8   8       90.34      133.03     32.01 o
  -1   8   8     1077.78     1023.72     69.19 o
   0   8   8       99.45      159.70     31.46 o
   1   8   8      118.88      139.43     33.52 o
   2   8   8      180.37      152.69     31.92 o
   3   8   8      626.56      694.10     82.12 o
   4   8   8       34.25       39.66     30.68 o
   5   8   8      241.17      263.34     72.73 o
   6   8   8      170.47      192.55     40.71 o
   7   8   8        3.13       51.40     29.65 o
   8   8   8       53.18       99.98     36.53 o
  -8   9   8      375.99      476.44     84.97 o
  -7   9   8      112.97      142.74     38.33 o
  -6   9   8      464.00      552.98     67.09 o
  -5   9   8       52.82      101.15     38.95 o
  -4   9   8     1697.73     1423.14    101.14 o
  -3   9   8      985.58      667.93     70.60 o
  -2   9   8      516.42      564.30     54.43 o
  -1   9   8      190.66      260.53     35.87 o
   0   9   8     2298.33     2130.80     82.43 o
   1   9   8      616.36      556.49     53.36 o
   2   9   8     1386.41     1275.88     75.09 o
   3   9   8      197.91      146.92     36.84 o
   4   9   8      116.30      126.88     35.97 o
   5   9   8      116.21      124.33     36.95 o
   6   9   8      502.65      447.16     57.49 o
   7   9   8      140.83      131.38     31.93 o
   8   9   8     1557.80     1414.56    103.27 o
   9   9   8       13.71      142.04     36.69 o
  -9  10   8      222.78      230.58     45.37 o
  -8  10   8       30.44      121.82     38.00 o
  -7  10   8       25.89      118.44     37.75 o
  -6  10   8       71.41      131.56     40.01 o
  -5  10   8       59.97      113.81     40.00 o
  -4  10   8       75.13      131.57     40.15 o
  -3  10   8      164.08      245.08     49.22 o
  -2  10   8      163.34      181.59     35.57 o
  -1  10   8       22.02       76.93     27.53 o
   0  10   8      238.76      246.24     36.35 o
   1  10   8      146.24      176.36     33.31 o
   2  10   8       42.26       93.29     35.15 o
   3  10   8        2.51      103.53     31.55 o
   4  10   8      144.58      241.16     42.88 o
   5  10   8      113.09       87.38     34.46 o
   6  10   8       46.87      121.09     52.63 o
   7  10   8      148.03      153.45     33.42 o
   8  10   8       80.59      122.42     38.74 o
   9  10   8      413.29      582.03     71.01 o
  10  10   8      188.75      207.33     46.26 o
 -10  11   8      185.37      280.71     50.36 o
  -9  11   8      109.04      233.04     64.30 o
  -8  11   8      306.05      393.63     59.82 o
  -7  11   8      117.37      246.09     51.84 o
  -6  11   8      949.81      987.49     90.93 o
  -5  11   8      187.83      178.40     48.31 o
  -4  11   8      616.98      585.60     72.42 o
  -3  11   8      531.82      559.74     69.89 o
  -2  11   8      115.08      178.50     35.62 o
  -1  11   8       22.89       43.33     25.70 o
   0  11   8     1139.69     1208.48     68.50 o
   1  11   8      142.81      182.04     33.72 o
   2  11   8     1842.98     1802.90     97.80 o
   3  11   8       91.87      139.97     33.13 o
   4  11   8      189.41      237.09     60.45 o
   5  11   8       61.46      143.57     36.32 o
   6  11   8      398.72      288.59     49.62 o
   7  11   8       41.08      182.38     35.98 o
   8  11   8      734.51      688.39     75.86 o
   9  11   8       28.33      116.91     40.17 o
  10  11   8      101.43      249.50     46.61 o
  11  11   8       32.56      135.11     40.52 o
 -10  12   8      148.05      203.20     53.62 o
  -9  12   8      107.40      180.18     47.08 o
  -8  12   8       13.17       73.51     35.54 o
  -7  12   8      176.70      204.78     48.40 o
  -6  12   8       50.28       52.29     35.62 o
  -5  12   8       96.60      196.63     49.85 o
  -4  12   8      199.25      207.27     74.94 o
  -3  12   8     1552.67     1159.32    101.40 o
  -2  12   8       95.32      131.36     35.35 o
  -1  12   8     1484.99     1347.65     73.58 o
   0  12   8       28.77      107.38     33.95 o
   1  12   8        4.09       74.50     28.44 o
   2  12   8       42.38       84.06     29.48 o
   3  12   8      750.83      750.23     62.77 o
   4  12   8      125.53      191.38     38.24 o
   5  12   8      910.32      924.82     75.32 o
   6  12   8      121.80      221.63     45.05 o
   7  12   8       46.94      168.89     42.44 o
   8  12   8      135.16      287.98     49.69 o
   9  12   8      446.66      566.22     71.42 o
  10  12   8       10.92       85.45     64.14 o
  -9  13   8       33.92      147.68     55.39 o
  -8  13   8       89.22      225.59     48.87 o
  -7  13   8      159.48      181.09     50.30 o
  -6  13   8      245.78      334.63     59.36 o
  -5  13   8      123.49      157.55     44.27 o
  -4  13   8       43.48      149.74     44.10 o
  -3  13   8       22.44      144.88     45.10 o
  -2  13   8      145.00      225.42     36.68 o
  -1  13   8       97.49      182.00     33.44 o
   0  13   8       74.58      136.68     30.94 o
   1  13   8      205.98      228.15     36.51 o
   2  13   8      122.32      171.94     36.25 o
   3  13   8      142.32      195.43     36.58 o
   4  13   8      110.84      219.45     44.42 o
   5  13   8      152.57      153.21     43.80 o
   6  13   8      117.79      166.61     37.85 o
   7  13   8      130.15      184.74     48.26 o
   8  13   8       18.14      131.16     36.48 o
   9  13   8       90.80      114.67     40.83 o
  -8  14   8       36.98      194.33     43.97 o
  -7  14   8       30.88      195.53     73.83 o
  -6  14   8      175.57      243.32     54.09 o
  -5  14   8       56.47      236.85     49.26 o
  -4  14   8       15.20      125.55     51.15 o
  -3  14   8      515.40      548.35     70.94 o
  -2  14   8      144.99      173.43     35.59 o
  -1  14   8      350.34      500.34     48.95 o
   0  14   8      207.76      219.34     36.70 o
   1  14   8       82.36      181.07     34.17 o
   2  14   8       46.08      137.34     34.04 o
   3  14   8      249.39      304.73     43.18 o
   4  14   8       42.61      216.76     42.31 o
   5  14   8      549.54      568.38     63.43 o
   6  14   8       13.38      124.44     51.71 o
   7  14   8       26.21      137.59     35.47 o
   8  14   8      288.76      377.25     59.57 o
  -6  15   8      100.96      167.14     56.80 o
  -5  15   8       36.07       64.56     46.73 o
  -4  15   8       80.60      126.84     53.38 o
  -3  15   8       82.93      122.61     48.10 o
  -2  15   8      139.16      205.72     36.10 o
  -1  15   8       49.21      170.76     37.00 o
   0  15   8      175.24      307.81     40.66 o
   1  15   8       47.34       90.20     30.35 o
   2  15   8       17.78      164.83     39.39 o
   3  15   8       78.11      159.53     39.46 o
   4  15   8       18.04      177.09     39.94 o
   5  15   8       31.68      157.86     45.45 o
   6  15   8       62.07      205.96     39.97 o
  -2  16   8       42.75      139.48     38.44 o
  -1  16   8       21.93      164.92     34.01 o
   0  16   8      221.93      286.86     39.30 o
   1  16   8      180.15      279.83     39.48 o
   2  16   8       53.04      163.86     32.37 o
   0   1   9       52.34       41.73     31.48 o
   1   1   9      649.14      747.85     85.54 o
  -1   2   9      137.87      232.39     45.53 o
   0   2   9       64.87      140.51     35.62 o
   1   2   9        9.08       11.69     29.98 o
   2   2   9     1883.06     1898.34    161.62 o
  -2   3   9      573.23      601.42     62.21 o
  -1   3   9      103.54      178.36     37.47 o
   0   3   9      270.70      289.20     44.63 o
   1   3   9       70.31      155.62     39.92 o
   2   3   9       20.02       46.21     32.69 o
   3   3   9       74.60      143.67     42.81 o
  -3   4   9       54.68      138.22     52.60 o
  -2   4   9      612.84      573.27     68.28 o
  -1   4   9       87.27      176.98     50.64 o
   0   4   9       40.21       25.02     33.53 o
   1   4   9       23.75       41.19     30.16 o
   2   4   9      577.80      596.50     58.75 o
   3   4   9      246.55      262.79     42.98 o
   4   4   9      354.73      431.13     52.74 o
  -4   5   9      608.22      612.43     68.82 o
  -3   5   9       33.23      160.03     33.74 o
  -2   5   9      251.94      293.22     42.61 o
  -1   5   9      702.82      791.02     63.50 o
   0   5   9      734.19      827.21     60.53 o
   1   5   9     1259.33     1213.94     79.49 o
   2   5   9      264.04      334.77     46.92 o
   3   5   9       30.05       77.66     41.10 o
   4   5   9      174.06      229.72     48.36 o
   5   5   9      106.09      101.86     43.83 o
  -5   6   9       21.22       79.04     36.82 o
  -4   6   9      230.16      291.63     50.80 o
  -3   6   9      443.92      418.69     54.16 o
  -2   6   9      223.66      285.24     48.58 o
  -1   6   9      421.92      493.82     57.83 o
   0   6   9      186.83      208.71     43.26 o
   1   6   9      132.52      166.26     46.07 o
   2   6   9      151.62      210.16     40.32 o
   3   6   9      389.60      418.15     53.63 o
   4   6   9      917.76      660.31     65.67 o
   5   6   9       42.80       88.53     36.75 o
   6   6   9       16.04      132.86     43.60 o
  -6   7   9       24.23      164.16     46.55 o
  -5   7   9      445.11      479.83     66.27 o
  -4   7   9      232.90      267.45     52.55 o
  -3   7   9      292.36      291.39     42.69 o
  -2   7   9      192.18      173.53     36.89 o
  -1   7   9      581.67      533.23     55.34 o
   0   7   9      407.83      389.71     46.16 o
   1   7   9     1746.03     1736.17     86.40 o
   2   7   9      369.87      271.03     44.46 o
   3   7   9      291.38      323.37     49.48 o
   4   7   9      302.56      278.10     45.59 o
   5   7   9      277.91      308.95     47.08 o
   6   7   9       64.24       92.88     42.70 o
   7   7   9     1449.86     1316.68    103.25 o
  -7   8   9       50.50      159.27     43.05 o
  -6   8   9        8.07      146.35     42.31 o
  -5   8   9       12.59      152.18     39.93 o
  -4   8   9      237.63      268.85     52.96 o
  -3   8   9       93.00      188.86     37.18 o
  -2   8   9      618.83      697.39     66.81 o
  -1   8   9       94.33      129.07     41.43 o
   0   8   9      778.92      748.71     67.12 o
   1   8   9        1.44       65.40     29.34 o
   2   8   9      224.22      269.74     42.63 o
   3   8   9       48.02      152.38     39.41 o
   4   8   9      263.64      337.30     47.66 o
   5   8   9       75.24      195.12     47.17 o
   6   8   9      173.73      224.29     52.53 o
   7   8   9        6.68      103.38     41.19 o
   8   8   9      268.83      324.92     57.57 o
  -8   9   9       27.96      154.65     54.78 o
  -7   9   9      484.53      614.20     73.67 o
  -6   9   9       50.76      224.29     46.56 o
  -5   9   9      756.29      699.71     79.08 o
  -4   9   9      176.02      185.31     54.29 o
  -3   9   9      172.35      251.18     41.77 o
  -2   9   9       95.89      152.60     33.22 o
  -1   9   9      420.56      472.00     51.21 o
   0   9   9      336.07      378.71     47.12 o
   1   9   9      417.61      554.41     73.32 o
   2   9   9      104.01      180.26     38.89 o
   3   9   9      100.15      199.40     42.39 o
   4   9   9       39.87      200.77     41.66 o
   5   9   9       14.93      121.64     64.34 o
   6   9   9       10.23      113.31     41.48 o
   7   9   9       81.00      144.23     40.47 o
   8   9   9       21.03      121.28     43.47 o
   9   9   9      316.42      394.61     58.72 o
  -8  10   9      943.78      924.02     91.42 o
  -7  10   9        2.66      101.96     41.19 o
  -6  10   9        5.20      160.83     45.98 o
  -5  10   9      151.16      299.93    111.81 o
  -4  10   9      311.98      392.06     67.72 o
  -3  10   9       96.61      190.25     38.05 o
  -2  10   9      819.10     1073.00     69.57 o
  -1  10   9       80.29      174.71     40.64 o
   0  10   9      281.99      376.30     48.34 o
   1  10   9       57.48      185.79     36.87 o
   2  10   9      482.27      583.30     69.18 o
   3  10   9        3.40      107.74     40.33 o
   4  10   9      995.22      982.12     77.97 o
   5  10   9       72.71      190.65     46.43 o
   6  10   9      431.77      588.95     71.76 o
   7  10   9        0.58      140.69     63.08 o
   8  10   9       89.41      158.20     43.22 o
  -7  11   9        2.58       87.17     46.65 o
  -6  11   9      237.26      348.63     62.85 o
  -5  11   9       38.77      161.46     48.12 o
  -4  11   9      129.56      218.00     51.65 o
  -3  11   9       52.58      155.34     37.39 o
  -2  11   9       52.98      212.57     35.63 o
  -1  11   9       89.72      163.21     45.08 o
   0  11   9       63.77      182.96     38.16 o
   1  11   9      283.32      409.64     49.52 o
   2  11   9      294.64      347.92     45.22 o
   3  11   9       34.47      213.01     42.11 o
   4  11   9        1.45      141.31     37.92 o
   5  11   9       24.29       82.46     44.33 o
   6  11   9       80.77      221.45     55.15 o
   7  11   9      290.63      471.68     63.71 o
  -5  12   9       44.08      114.86     48.38 o
  -4  12   9      204.23      121.86     48.77 o
  -3  12   9       82.80      155.61     38.47 o
  -2  12   9      285.79      344.34     44.66 o
  -1  12   9      152.40      241.74     44.64 o
   0  12   9       78.01      170.89     39.15 o
   1  12   9       94.10      152.09     37.67 o
   2  12   9      202.80      303.87     43.16 o
   3  12   9      148.83      246.60     46.20 o
   4  12   9       51.72      121.82     38.66 o
   5  12   9      147.57      230.45     49.60 o
  -2  13   9       28.13      205.08     37.67 o
  -1  13   9      107.27      174.94     45.76 o
   0  13   9        7.61      132.26     36.64 o
   1  13   9      351.81      459.16     52.44 o
   2  13   9       26.20      134.83     35.88 o
   0   0  10       77.53      207.71     73.32 o
   0   1  10       83.91      170.46     38.99 o
   1   1  10       58.95      175.87     42.61 o
  -1   2  10      116.78      189.63     41.72 o
   0   2  10       61.88       89.55     41.04 o
   1   2  10      270.02      321.46     48.32 o
   2   2  10        0.80      139.77     38.02 o
  -2   3  10      361.78      444.98     56.25 o
  -1   3  10       19.90      150.41     36.38 o
   0   3  10      198.55      279.93     49.46 o
   1   3  10      311.97      357.14     49.60 o
   2   3  10      160.20      375.04     55.75 o
   3   3  10       82.54       91.97     37.52 o
  -3   4  10       83.53      262.21     44.95 o
  -2   4  10      249.10      391.50     52.35 o
  -1   4  10      115.54      136.93     41.81 o
   0   4  10      178.21      336.95     60.46 o
   1   4  10       75.75      159.73     39.72 o
   2   4  10      336.63      439.07     53.23 o
   3   4  10      404.37      502.73     77.91 o
   4   4  10       51.55      153.63     55.73 o
  -4   5  10      360.47      678.34    156.74 o
  -3   5  10       81.57      303.20     56.94 o
  -2   5  10      228.20      357.79    136.55 o
  -1   5  10      185.14      281.75     66.98 o
   0   5  10       67.71      249.85     91.40 o
   1   5  10       22.31      122.88     49.33 o
   2   5  10      201.82      358.79    149.89 o
   3   5  10       12.81      214.75     61.93 o
   4   5  10       15.17      191.01     57.38 o
   5   5  10       36.19      186.23     60.83 o
  -5   6  10      353.61      483.39    117.91 o
  -4   6  10       98.95      222.75     80.12 o
  -3   6  10     1128.31     1501.85    312.50 o
  -2   6  10        6.02      146.55     57.41 o
  -1   6  10      164.99      201.57    113.95 o
   0   6  10      397.43      614.25    130.12 o
   1   6  10       10.73      123.62     43.81 o
   2   6  10      111.07      264.12     80.63 o
   3   6  10     1548.72     1445.93    120.51 o
   4   6  10      107.00      198.93     46.14 o
   5   6  10     1173.22     1289.26    103.92 o
   6   6  10      131.73      337.96     73.15 o
  -5   7  10       51.53       84.32     50.21 o
  -4   7  10       37.15      112.89     58.73 o
  -3   7  10       47.80      202.12     50.65 o
  -2   7  10       41.29      195.41     56.45 o
  -1   7  10      123.01      179.94     48.39 o
   0   7  10       56.43      177.35     46.97 o
   1   7  10       63.12      200.09     44.12 o
   2   7  10      129.23      261.05     74.63 o
   3   7  10      118.48      274.32     45.06 o
   4   7  10       77.85      220.33     44.05 o
   5   7  10       10.30      152.41     45.33 o
  -4   8  10      383.99      442.85     85.22 o
  -3   8  10      590.47      641.04     69.09 o
  -2   8  10      108.73      232.15     42.94 o
  -1   8  10      163.86      266.54     54.53 o
   0   8  10       78.34      172.57     38.19 o
   1   8  10       42.37      209.76     45.62 o
   2   8  10       40.13      202.42     46.71 o
   3   8  10      387.59      517.12     59.85 o
   4   8  10       55.46      198.83     52.57 o
  -1   9  10      149.19      247.91     46.18 o
   0   9  10      207.15      349.27     47.92 o
   1   9  10       28.90      162.75     41.02 o
 
